# Supplementary material for: Reciprocal costimulatory molecules control the activation of mucosal type 3 innate lymphoid cells during engagement with B cells
Source: Cell Mol Immunol. 2023 May 25;20(7):808–19. doi: 10.1038/s41423-023-01041-w (PMC10310834; doi:10.1038/s41423-023-01041-w)
Supplement: Supplementary file 10 — Supplementary Table 1 [file 41423_2023_1041_MOESM10_ESM.xlsx]

## Sheet: 1683541775658_134640cb15001
Gene ID	Gene Symbol	Type	low Average Read Count	high Average Read Count	log2 (high / low)	Pvalue(high / low)	Qvalue (high / low)	high_1 FPKM	high_2 FPKM	high_3 FPKM	low_1 FPKM	low_2 FPKM	low_3 FPKM	low Average FPKM	high Average FPKM	log2 (high / low)	Pvalue(high / low)	Qvalue (high / low)
100	'ADA'	mRNA	1065	319	-1.76369	3.89128e-286	2.79348e-284	9.12	12.47	19.96	54.41	32.85	55.89	47.7167	13.85	-1.7286	2.08699e-05	0.00370866
1000	'CDH2'	mRNA	50.6667	11	-2.228	3.92283e-20	2.4469e-19	0.33	0.05	0.13	0.9	1.14	0.33	0.79	0.17	-2.2256	0.0163215	0.441842
10007	'GNPDA1'	mRNA	48.3333	154.667	1.65361	6.07835e-39	6.84599e-38	5.01	3.96	3.71	1.57	2.44	0.02	1.34333	4.22667	1.64076	0.0740678	0.867293
10008	'KCNE3'	mRNA	15.3833	0.67	-4.54553	4.70372e-12	1.90069e-11	0.02	0	0.02	0.56	0	0.66	0.406667	0.0133333	-4.49036	0.028559	0.59083
100128927	'ZBTB42'	mRNA	0.666667	16.3333	4.59025	1.4539e-12	6.08635e-12	0.17	0.44	0.22	0.03	0	0	0.01	0.276667	4.62191	0.00817595	0.298894
100130086	'HSFX2'	mRNA	12	3	-2.02446	2.5556e-05	5.99657e-05	0.3	0	0	0.65	0	0.52	0.39	0.1	-1.9676	0.388602	0.999981
100130302	'SUPT20HL1'	mRNA	0.333333	8.67333	4.67708	2.24876e-07	6.4667e-07	0.11	0.08	0.02	0	0	0.01	0.00333333	0.07	4.48034	0.0462466	0.715986
100130311	'C17orf107'	mRNA	4.33333	17.6667	2.00302	4.90787e-07	1.36361e-06	0.04	0.44	0.51	0.06	0.19	0	0.0833333	0.33	1.9807	0.204392	0.999981
100130519	'TMEM221'	mRNA	0	5.33333	4.97554	4.10684e-05	9.43161e-05	0.23	0.29	0	0	0	0	0	0.173333	4.85722	0.143736	0.999981
100130705	'ATP6V1FNB'	mRNA	10.6667	1.66667	-2.70254	2.46415e-06	6.42737e-06	0.06	0	0.01	0	0.08	0.42	0.166667	0.0233333	-2.64322	0.216732	0.999981
100130958	'SYCE1L'	mRNA	0	3.66667	4.43497	0.000871931	0.00169051	0	0.24	0.56	0	0	0	0	0.266667	4.31705	0.256286	0.999981
100131303	'DPEP2NB'	mRNA	0	4.33333	4.67598	0.000252732	0.000527405	0.18	0.12	0.42	0	0	0	0	0.24	4.55787	0.129398	0.999981
100131539	'ZNF705E'	mRNA	11.6567	2.35	-2.33489	5.76658e-06	1.44842e-05	0.07	0.02	0.03	0.05	0	0.57	0.206667	0.04	-2.22723	0.247494	0.999981
100131897	'INSYN2B'	mRNA	6.66667	20	1.5605	6.74109e-06	1.68311e-05	0.31	0.2	0.12	0.08	0.13	0	0.07	0.21	1.55045	0.238074	0.999981
100134444	'KCNJ18'	mRNA	1	9.89667	3.28248	7.70986e-07	2.10433e-06	0	0	0.65	0.05	0	0	0.0166667	0.216667	3.28586	0.265096	0.999981
100170841	'EPOP'	mRNA	24	5.33333	-2.19439	3.70273e-10	1.31867e-09	0.04	0.12	0.14	0.57	0.02	0.77	0.453333	0.1	-2.13331	0.107794	0.970656
100190949	'C5orf52'	mRNA	3.33333	26.6667	2.97554	8.74257e-15	4.18033e-14	1.21	1.17	1.18	0.11	0	0.54	0.216667	1.18667	3.04127	0.0201407	0.499803
1002	'CDH4'	mRNA	10	2.33333	-2.124	7.40035e-05	0.000165494	0	0.01	0.06	0.02	0	0.31	0.11	0.0233333	-2.04618	0.356673	0.999981
10021	'HCN4'	mRNA	18	1	-4.19439	2.22682e-13	9.77923e-13	0.03	0	0	0.3	0	0.34	0.213333	0.01	-4.13344	0.0506172	0.746478
10040	'TOM1L1'	mRNA	33.79	6.39	-2.42717	2.81972e-15	1.39084e-14	0.18	0.18	0.25	0.7	1.8	0.61	1.03667	0.203333	-2.51782	0.00906629	0.320486
100423062	'IGLL5'	mRNA	11764.3	392.667	-4.92943	0	0	28.68	33.43	3.6	18.06	1850.78	87.33	652.057	21.9033	-4.97204	0.002952	0.147247
10046	'MAMLD1'	mRNA	0	5	4.88243	7.48809e-05	0.000167222	0.16	0.01	0.02	0	0	0	0	0.0633333	4.76381	0.10919	0.975328
100506164	'HSFX1'	mRNA	0	10.6667	5.97554	4.69398e-09	1.53958e-08	0	0.71	0.33	0	0	0	0	0.346667	5.85764	0.0297076	0.602928
100507003	'GFY'	mRNA	27.3333	6.66667	-2.06009	1.3133e-10	4.84773e-10	0.36	0.07	0.22	0.46	1.99	0.31	0.92	0.216667	-2.07783	0.0710707	0.852699
100507203	'SMLR1'	mRNA	0.666667	5	2.88243	0.000944995	0.00182197	0.25	0.05	0.07	0.02	0	0.02	0.0133333	0.123333	2.92997	0.194798	0.999981
100507747	'C13orf46'	mRNA	62	15.3333	-2.04006	6.79255e-22	4.5351e-21	0.36	0.52	0	1.14	2.83	0.28	1.41667	0.293333	-2.05545	0.0836984	0.897027
100509620	'LOC100509620'	mRNA	10.3333	1.33333	-2.97866	1.10552e-06	2.97463e-06	0	0.03	0.1	0.18	0.82	0.25	0.416667	0.0433333	-2.9779	0.087414	0.912588
100526767	'RNF103-CHMP3'	mRNA	6.18	0	-5.23703	7.50206e-06	1.86057e-05	0	0	0	0.23	0	0.11	0.113333	0	-4.9185	0.134723	0.999981
100526771	'SMIM35'	mRNA	98.8533	15.2	-2.72568	4.69863e-47	6.25581e-46	0.16	0.1	0.01	0.55	1.01	0.34	0.633333	0.09	-2.77805	0.00399565	0.180373
100526783	'ARPIN-AP3S2'	mRNA	16.2733	4.74333	-1.803	5.70706e-06	1.43618e-05	0.07	0	0.06	0.06	0	0.4	0.153333	0.0433333	-1.83383	0.331775	0.999981
100527949	'GIMAP1-GIMAP5'	mRNA	14.5633	2.62333	-2.49733	1.35765e-07	3.97079e-07	0	0	0.21	0	0.19	1.07	0.42	0.07	-2.58079	0.255491	0.999981
100529144	'CORO7-PAM16'	mRNA	0.96	8.27	3.08232	1.12114e-05	2.73206e-05	0.17	0.08	0.19	0.01	0.04	0	0.0166667	0.146667	3.53868	0.0968243	0.943479
100529215	'ZNF559-ZNF177'	mRNA	0	4.72333	4.8003	0.000123742	0.000268968	0	0	0.25	0	0	0	0	0.0833333	4.66497	0.234714	0.999981
100529239	'RPS10-NUDT3'	mRNA	24.28	107.703	2.12476	4.55551e-38	4.99321e-37	4.72	1.98	1.51	0.83	0.56	0.46	0.616667	2.73667	2.15882	0.000716346	0.0580851
100529251	'CKLF-CMTM1'	mRNA	44.7933	14.2433	-1.67746	8.23915e-13	3.50433e-12	1.39	0.25	3.17	6.04	7.05	1.37	4.82	1.60333	-1.72328	0.122614	0.99795
10053	'AP1M2'	mRNA	0	26	7.26094	5.91652e-19	3.49099e-18	1.1	0.78	0.95	0	0	0	0	0.943333	7.14273	1.89053e-05	0.00344096
100532726	'NDUFC2-KCTD14'	mRNA	0	31.3833	7.53242	4.02255e-22	2.71067e-21	0.57	0.79	1.54	0	0	0	0	0.966667	7.39666	8.17345e-06	0.00174346
100533183	'ZNF664-RFLNA'	mRNA	4.17333	0.403333	-3.39562	0.00102533	0.00196875	0	0	0.03	0.12	0.03	0.18	0.11	0.01	-3.32738	0.237242	0.999981
100534592	'URGCP-MRPS24'	mRNA	1.77	7.41	2.04126	0.000974436	0.00187691	0.37	1.33	0.44	0.04	0.48	0	0.173333	0.713333	2.33318	0.285796	0.999981
100913187	'APOBEC3A_B'	mRNA	8.95	1.85667	-2.29364	8.44662e-05	0.000187484	0	0.25	0.1	0	0.45	1.25	0.566667	0.116667	-2.6798	0.224105	0.999981
100996492	'CTXND1'	mRNA	23	2.33333	-3.32563	2.14676e-14	1.00775e-13	0	0.06	0	0.09	0.51	0	0.2	0.02	-3.36108	0.10296	0.959967
100996701	'LOC100996701'	mRNA	7.33333	0	-5.4839	9.82889e-07	2.65654e-06	0	0	0	0	0.89	0	0.296667	0	-5.38953	0.135249	0.999981
10110	'SGK2'	mRNA	7	0.666667	-3.41678	2.01412e-05	4.78697e-05	0.07	0	0	0	0	0.75	0.25	0.0233333	-3.33641	0.302794	0.999981
10148	'EBI3'	mRNA	12.6667	37	1.52202	1.83285e-09	6.21229e-09	3.4	1.13	1.9	0.78	0.55	0.95	0.76	2.14333	1.55571	0.0554339	0.772065
1015	'CDH17'	mRNA	1.33333	6	2.14546	0.00219001	0.0040247	0.11	0.21	0	0	0	0.07	0.0233333	0.106667	2.21944	0.410269	0.999981
10158	'PDZK1IP1'	mRNA	5.66667	23.6667	2.03782	3.92723e-09	1.2969e-08	0.09	1.5	4.36	0	0	1.51	0.503333	1.98333	2.11603	0.252945	0.999981
10170	'DHRS9'	mRNA	7	21	1.5605	3.97139e-06	1.0143e-05	0.14	0.47	1.94	0.07	0.83	0.03	0.31	0.85	1.53111	0.293287	0.999981
10184	'LHFPL2'	mRNA	140.667	30.6667	-2.222	9.25337e-53	1.37055e-51	0.44	0.15	0.5	2.03	2.04	1.05	1.70667	0.363333	-2.20898	0.000380989	0.0358151
101928603	'ARMH2'	mRNA	10.3333	2.33333	-2.17131	4.41443e-05	0.000100922	0.29	0.38	0	1.28	0.93	0.63	0.946667	0.223333	-2.15147	0.175665	0.999981
10202	'DHRS2'	mRNA	0	7	5.36785	2.17925e-06	5.70384e-06	0.18	0.17	0.75	0	0	0	0	0.366667	5.24984	0.0423234	0.694577
10217	'CTDSPL'	mRNA	38.6667	10	-1.97555	1.02935e-13	4.63412e-13	0.28	0.14	0.03	0.26	0.17	1.04	0.49	0.15	-1.91751	0.0759729	0.868389
10223	'GPA33'	mRNA	32.6667	125.333	1.91541	1.11283e-38	1.24283e-37	1.08	2.08	5.62	0.49	0.47	1.44	0.8	2.92667	1.9611	0.0105831	0.344233
10232	'MSLN'	mRNA	4	18.3333	2.17193	6.82432e-08	2.04473e-07	0.06	0.43	1.06	0	0	0.36	0.12	0.516667	2.24839	0.221354	0.999981
10251	'SPRY3'	mRNA	27.3333	9.02667	-1.62286	4.7537e-08	1.44139e-07	0.01	0.05	0.11	0.1	0.01	0.44	0.183333	0.0566667	-1.55577	0.255007	0.999981
10266	'RAMP2'	mRNA	8	0.333333	-4.60943	5.71661e-07	1.57759e-06	0.11	0	0	0.83	1.69	0	0.84	0.0366667	-4.52416	0.0829495	0.894099
102723407	'LOC102723407'	mRNA	110.503	16.0267	-2.81001	5.08628e-54	7.80925e-53	0.24	2.02	2.9	0.34	34.53	2.99	12.62	1.72	-2.87384	0.020578	0.504441
102723849	'SPDYE17'	mRNA	1.39	7.05667	2.31944	0.000492692	0.00098917	0.32	0.11	0.03	0.09	0	0	0.03	0.153333	2.25968	0.335234	0.999981
102724474	'LOC102724474'	mRNA	0	11.6667	6.10482	9.35826e-10	3.23029e-09	0.32	0.43	0.99	0	0	0	0	0.58	5.98679	0.00533322	0.220401
102724652	'CRYAA2'	mRNA	4	0	-4.60943	0.00040635	0.000825442	0	0	0	0.35	0	0.17	0.173333	0	-4.40408	0.234218	0.999981
102725035	'LOC102725035'	mRNA	10.54	0.343333	-4.96459	6.13594e-09	1.99527e-08	0	0	0.03	0.57	0.2	0.12	0.296667	0.01	-4.80344	0.0222996	0.524668
1030	'CDKN2B'	mRNA	1	6.33333	2.6385	0.000380285	0.00077531	0.05	0.05	0.18	0.03	0	0.02	0.0166667	0.0933333	2.68348	0.18936	0.999981
10369	'CACNG2'	mRNA	6.66667	0.666667	-3.34639	3.70945e-05	8.57211e-05	0	0	0.02	0	0	0.22	0.0733333	0.00666667	-3.26528	0.318841	0.999981
10371	'SEMA3A'	mRNA	43.3333	215	2.28632	4.55087e-81	9.97622e-80	2.63	2.29	0.4	0.45	0.57	0.04	0.353333	1.77333	2.28186	0.00579947	0.234017
10381	'TUBB3'	mRNA	82.15	14.4833	-2.52833	1.95311e-36	2.05864e-35	0.4	0.68	0.56	1.28	0	8.1	3.12667	0.546667	-2.45905	0.0555031	0.772065
10402	'ST3GAL6'	mRNA	16.0267	5.33333	-1.61183	3.17377e-05	7.384e-05	0.06	0.16	0.09	0.21	0.07	0.6	0.293333	0.103333	-1.64356	0.202742	0.999981
10406	'WFDC2'	mRNA	0	8.66667	5.67598	1.2739e-07	3.73612e-07	0	0.49	3.16	0	0	0	0	1.21667	5.55808	0.0578984	0.788681
10409	'BASP1'	mRNA	31	10.6667	-1.56362	1.50886e-08	4.76738e-08	0.16	0.36	0.66	1.77	0.97	0.84	1.19333	0.393333	-1.53857	0.0998272	0.954158
10418	'SPON1'	mRNA	14	111	2.9626	3.57815e-56	5.74269e-55	0.87	0.7	2.22	0.19	0	0.31	0.166667	1.26333	3.02426	0.00225583	0.125308
10439	'OLFM1'	mRNA	8.33333	1	-3.08336	8.691e-06	2.14293e-05	0	0.03	0.14	0	0	1.7	0.566667	0.0566667	-3.00246	0.269612	0.999981
10446	'LRRN2'	mRNA	36.9967	7.68667	-2.29143	1.3668e-15	6.83058e-15	0.17	0.12	0.03	0.52	0.77	0.22	0.503333	0.106667	-2.41894	0.0186731	0.478262
1045	'CDX2'	mRNA	1.66667	7.33333	2.11304	0.000796281	0.00155138	0	0.07	0.28	0.09	0	0	0.03	0.116667	2.15084	0.40622	0.999981
10462	'CLEC10A'	mRNA	15	3.33333	-2.19439	7.27919e-07	1.98985e-06	0.16	0.04	0.18	0.4	0	1.31	0.57	0.126667	-2.12364	0.209742	0.999981
10497	'UNC13B'	mRNA	1	7.66667	2.91413	3.84478e-05	8.86363e-05	0.09	0.14	0	0.02	0	0.01	0.01	0.0766667	2.96037	0.192358	0.999981
10501	'SEMA6B'	mRNA	3	0	-4.19439	0.00275107	0.00498056	0	0	0	0.27	0	0	0.09	0	-4.01316	0.307987	0.999981
10512	'SEMA3C'	mRNA	6.33333	0.333333	-4.27239	1.23127e-05	2.98626e-05	0.01	0	0	0.01	0	0.23	0.08	0.00333333	-4.09019	0.164508	0.999981
105180390	'SPDYE13'	mRNA	0	3.97667	4.55206	0.000488813	0.000982125	0	0	0.24	0	0	0	0	0.08	4.31705	0.272102	0.999981
105373102	'LOC105373102'	mRNA	14.6667	2.66667	-2.4839	1.33948e-07	3.9191e-07	0.1	0.16	0.14	0.3	0	1.9	0.733333	0.133333	-2.40948	0.16159	0.999981
105376875	'LOC105376875'	mRNA	33	10	-1.74693	2.59938e-10	9.40011e-10	0.11	0.29	0.01	0.17	1.12	0.03	0.44	0.136667	-1.78079	0.194405	0.999981
105379198	'LOC105379198'	mRNA	10	3.33333	-1.60943	0.00102711	0.00197159	0.08	0.21	0.11	0.52	0	0.68	0.4	0.133333	-1.54787	0.367758	0.999981
105379554	'LOC105379554'	mRNA	19.9933	6.68	-1.60606	3.568e-06	9.1582e-06	0.45	3.8	0.18	0.63	11.03	1.22	4.29333	1.47667	-1.6172	0.283748	0.999981
10562	'OLFM4'	mRNA	258	10.6667	-4.62065	1.45537e-177	6.66502e-176	0.07	0.11	0.48	4.85	5.11	6.93	5.63	0.22	-4.59125	8.97566e-12	2.55941e-08
10563	'CXCL13'	mRNA	10.3333	3.66667	-1.51923	0.00137497	0.00260063	0.24	0	0.37	0.53	0	1.29	0.606667	0.203333	-1.45132	0.46445	0.999981
10568	'SLC34A2'	mRNA	16.6667	0.333333	-5.66832	1.49276e-13	6.64344e-13	0	0	0.01	0.01	0	0.72	0.243333	0.00333333	-5.48405	0.0256782	0.562521
10586	'MAB21L2'	mRNA	13.1333	4.32333	-1.62748	0.000149044	0.000319478	0.17	0	0.14	0	0	0.97	0.323333	0.103333	-1.64414	0.482179	0.999981
10603	'SH2B2'	mRNA	6	0.333333	-4.19439	2.29031e-05	5.4083e-05	0.05	0	0	0.1	0	0.45	0.183333	0.0166667	-4.01712	0.163962	0.999981
10643	'IGF2BP3'	mRNA	1.34	7.37667	2.43627	0.00024513	0.000512413	0.16	0.21	0	0.03	0.04	0	0.0233333	0.123333	2.43506	0.273649	0.999981
10650	'PRELID3A'	mRNA	15.3333	1.66667	-3.2261	7.37471e-10	2.56673e-09	0.12	0.08	0	1.4	0	0.39	0.596667	0.0666667	-3.17838	0.100473	0.957131
10673	'TNFSF13B'	mRNA	803.667	3648	2.15797	0	0	67.89	102.2	90.89	12.6	23.89	21.99	19.4933	86.9933	2.17651	2.5368e-10	2.82928e-07
10683	'DLL3'	mRNA	5	0.333333	-3.93136	0.00014936	0.000320068	0	0.03	0	0.29	0	0.19	0.16	0.01	-3.77213	0.204514	0.999981
106865373	'GET1-SH3BGR'	mRNA	5.32667	16.7333	1.62696	2.19678e-05	5.199e-05	1.47	0	1.02	0	0	0.81	0.27	0.83	1.79083	0.403354	0.999981
107	'ADCY1'	mRNA	6.33333	1.63333	-1.97961	0.00257874	0.00468934	0.01	0	0	0.01	0.05	0.04	0.0333333	0.00333333	-2.27078	0.254141	0.999981
107303344	'SETDB2-PHF11'	mRNA	0	23.0733	7.08865	3.54089e-17	1.91292e-16	0.75	0.42	0	0	0	0	0	0.39	6.94452	0.00204905	0.120059
10742	'RAI2'	mRNA	16.3333	72	2.11571	7.12853e-26	5.5176e-25	1.69	1.89	2.48	0.7	0	0.64	0.446667	2.02	2.17133	0.0309806	0.613699
10744	'PTTG2'	mRNA	12.3333	2.66667	-2.23392	5.583e-06	1.40663e-05	0.45	0.45	0	1.41	0	2.56	1.32333	0.3	-2.16849	0.263111	0.999981
10752	'CHL1'	mRNA	1.33333	17.3333	3.67598	7.78921e-12	3.11041e-11	0.01	0.21	0.14	0.03	0	0	0.01	0.12	3.71108	0.0358067	0.649877
107984025	'LOC107984025'	mRNA	3.72667	11.2933	1.57505	0.000659902	0.00130143	0.91	1.43	1.74	0.12	0.25	1	0.456667	1.36	1.60888	0.252029	0.999981
107984345	'SMIM38'	mRNA	21.21	4.32667	-2.31788	1.12649e-09	3.86667e-09	0.03	0.09	0.02	0.16	0.02	0.54	0.24	0.0466667	-2.34806	0.0974265	0.943888
107984876	'LOC107984876'	mRNA	7.37333	23.7933	1.6657	2.65481e-07	7.57966e-07	0.19	0.36	0.77	0.17	0.07	0.18	0.14	0.44	1.73315	0.110201	0.975328
107986762	'LOC107986762'	mRNA	13.9433	4.74	-1.58108	0.000129664	0.000280425	0.2	0.19	0.07	0.46	0.7	0.12	0.426667	0.153333	-1.65098	0.21325	0.999981
107987042	'LOC107987042'	mRNA	3.33333	0	-4.34639	0.0014446	0.00272408	0	0	0	0	0	0.23	0.0766667	0	-4.12371	0.294582	0.999981
107987288	'LOC107987288'	mRNA	5.34	0.426667	-3.67012	0.000129211	0.000279636	0	0	0.08	0.15	0.62	0.34	0.37	0.0266667	-3.82102	0.129443	0.999981
107987289	'LOC107987289'	mRNA	52.9933	13.9067	-1.9545	5.37049e-18	3.02223e-17	0.13	0.16	0.2	0.36	0.78	0.78	0.64	0.163333	-1.95048	0.00717117	0.270246
107987462	'LOC107987462'	mRNA	11.5033	0.49	-4.57759	2.12634e-09	7.15832e-09	0	0.04	0	0	0	0.97	0.323333	0.0133333	-4.92673	0.0940724	0.936292
1084	'CEACAM3'	mRNA	17.6667	1	-4.16742	4.06763e-13	1.7568e-12	0	0.14	0.05	0	0	3.13	1.04333	0.0633333	-4.086	0.086756	0.908391
10846	'PDE10A'	mRNA	8.33333	1.66667	-2.34639	0.000120334	0.000262277	0	0	0.04	0	0.06	0.18	0.08	0.0133333	-2.29728	0.359582	0.999981
10848	'PPP1R13L'	mRNA	30.6667	8.66667	-1.84759	2.40346e-10	8.7193e-10	0.1	0.16	0.23	0.22	1.4	0.26	0.626667	0.163333	-1.87059	0.0904229	0.921827
10855	'HPSE'	mRNA	5.38	38.77	2.8248	7.97538e-20	4.89991e-19	0.44	0.47	0.58	0.1	0.02	0.09	0.07	0.496667	3.06941	0.00119274	0.0855102
1087	'CEACAM7'	mRNA	0	5.66667	5.063	2.26307e-05	5.34754e-05	0	0.33	0.19	0	0	0	0	0.173333	4.94509	0.13056	0.999981
10873	'ME3'	mRNA	22.6667	3.33333	-2.79	2.88689e-12	1.18426e-11	0.21	0.04	0.1	1.11	0	1.01	0.706667	0.116667	-2.72994	0.0797023	0.87659
10874	'NMU'	mRNA	0	4.66667	4.78289	0.00013721	0.000295343	0	0.36	0.84	0	0	0	0	0.4	4.66498	0.181598	0.999981
10875	'FGL2'	mRNA	266.953	81.0067	-1.74494	3.73743e-72	7.35352e-71	2.02	0.19	1.17	3.86	0.49	7.03	3.79333	1.12667	-1.68822	0.0502284	0.744677
10887	'PROKR1'	mRNA	0	8.66667	5.67598	1.2739e-07	3.73612e-07	0	0	0.34	0	0	0	0	0.113333	5.55806	0.110914	0.975328
10913	'EDAR'	mRNA	38.6667	4.66667	-3.07509	1.08954e-21	7.23501e-21	0.08	0.14	0	0.08	1.71	0	0.596667	0.0733333	-3.1197	0.0742641	0.867293
10942	'PRSS21'	mRNA	17.3333	55.3333	1.65014	6.39532e-15	3.08855e-14	1.86	3.91	4.87	0	0.07	3.26	1.11	3.54667	1.72742	0.210924	0.999981
11006	'LILRB4'	mRNA	0	7.33333	5.43497	1.22619e-06	3.28847e-06	0.28	0.38	0.66	0	0	0	0	0.44	5.3168	0.0301748	0.608057
11012	'KLK11'	mRNA	5.33333	0.333333	-4.02446	7.97716e-05	0.000177621	0	0.08	0	0	0	1.04	0.346667	0.0266667	-3.83966	0.275681	0.999981
11013	'TMSB15A'	mRNA	18.6667	2.66667	-2.83182	1.70699e-10	6.25241e-10	0.7	0.14	0.23	0.4	6.2	0.91	2.50333	0.356667	-2.8587	0.0505502	0.746478
11031	'RAB31'	mRNA	579.667	78.3333	-2.91199	3.60707e-285	2.56634e-283	1.5	1.51	0.65	5.7	10.72	10.56	8.99333	1.22	-2.89202	3.20923e-11	4.99152e-08
110354863	'ZNF660-ZNF197'	mRNA	41.8767	5.54667	-2.94092	1.90331e-22	1.29684e-21	0	0	0.12	0.82	0.73	0.04	0.53	0.04	-2.9924	0.054465	0.766389
110384692	'LOC110384692'	mRNA	3.56667	0	-4.444	0.000924025	0.00178348	0	0	0	0	0.12	0	0.04	0	-4.25112	0.279633	0.999981
11043	'MID2'	mRNA	5.33333	33.3333	2.61939	4.66699e-16	2.38085e-15	0.23	0.5	0.15	0.11	0	0.03	0.0466667	0.293333	2.66298	0.0312288	0.61413
11045	'UPK1A'	mRNA	0	7.66667	5.4991	6.92498e-07	1.89775e-06	0.22	0.06	0.81	0	0	0	0	0.363333	5.38106	0.0392786	0.67909
11055	'ZPBP'	mRNA	0.333333	4.33333	3.67598	0.000623487	0.00123381	0.1	0.16	0.51	0	0.06	0	0.02	0.256667	3.59616	0.178159	0.999981
11063	'SOX30'	mRNA	0.333333	9	4.73042	1.25586e-07	3.68594e-07	0.21	0.07	0.32	0	0	0.02	0.00666667	0.2	4.65046	0.0310235	0.613699
11065	'UBE2C'	mRNA	178	56.3333	-1.68428	1.93923e-46	2.54158e-45	5.6	4.24	6.67	6.9	8.1	37.29	17.43	5.50333	-1.62873	0.0181479	0.46973
11067	'DEPP1'	mRNA	162.333	34	-2.27982	1.76801e-62	3.06936e-61	0.58	1.34	1.09	4.63	3.57	6.42	4.87333	1.00333	-2.24421	1.57222e-05	0.00292382
11077	'HSF2BP'	mRNA	60.6667	17	-1.85983	3.63522e-19	2.16496e-18	0.32	0.15	0.04	0.64	1.6	0.6	0.946667	0.17	-1.82502	0.0700539	0.848233
11095	'ADAMTS8'	mRNA	2.66667	9.33333	1.78289	0.000723049	0.00141929	0.05	0	0.38	0.12	0.02	0	0.0466667	0.143333	1.8107	0.409333	0.999981
11126	'CD160'	mRNA	37.2833	7.18	-2.40094	1.65699e-16	8.6781e-16	0.27	0.66	0.16	1.69	2.16	1.06	1.63667	0.363333	-2.40402	0.0097191	0.327976
11131	'CAPN11'	mRNA	4.33333	0	-4.7249	0.000217504	0.000456821	0	0	0	0.3	0	0	0.1	0	-4.54351	0.247327	0.999981
1114	'CHGB'	mRNA	0	6	5.14546	1.25271e-05	3.03434e-05	0.03	0	0.39	0	0	0	0	0.14	5.02751	0.131784	0.999981
11141	'IL1RAPL1'	mRNA	10.3333	0.333333	-4.97866	8.5119e-09	2.73855e-08	0	0	0.02	0	0	0.53	0.176667	0.00666667	-4.79351	0.110203	0.975328
11142	'PKIG'	mRNA	541.333	97	-2.50493	2.35223e-227	1.29714e-225	4.63	4.63	6.52	26.94	23.49	45.02	31.8167	5.26	-2.46916	6.4971e-10	5.85047e-07
11155	'LDB3'	mRNA	19	4.11	-2.23325	1.74112e-08	5.46762e-08	0.11	0.02	0.01	0.81	0.31	0.04	0.386667	0.0466667	-2.25927	0.142741	0.999981
11167	'FSTL1'	mRNA	116.333	39.6667	-1.57673	2.66686e-28	2.25234e-27	0.68	0.19	0.49	0.87	1.39	1.7	1.32	0.453333	-1.55077	0.012898	0.388177
11182	'SLC2A6'	mRNA	53.3333	12	-2.17647	1.49383e-20	9.47359e-20	0.17	0.4	0.36	1.29	0	2.83	1.37333	0.31	-2.10765	0.102276	0.959077
11219	'TREX2'	mRNA	0.333333	11.3333	5.063	2.06854e-09	6.96963e-09	0.27	1.03	0.89	0	0	0.07	0.0233333	0.73	4.98323	0.0135712	0.401711
112267876	'LOC112267876'	mRNA	8.33333	2.33333	-1.86097	0.000908137	0.00175483	0	0.3	0.63	3.14	0.44	0	1.19333	0.31	-1.83235	0.402615	0.999981
1123	'CHN1'	mRNA	37.3333	248.667	2.71121	5.08811e-113	1.51286e-111	8.11	6.59	6.14	0.81	1.27	1.07	1.05	6.94667	2.72996	4.17194e-11	5.65077e-08
11240	'PADI2'	mRNA	29.6667	2.66667	-3.5002	7.86024e-19	4.61735e-18	0.05	0.04	0.05	0.07	0.05	1.13	0.416667	0.0466667	-3.42606	0.0165074	0.443367
112574	'SNX18'	mRNA	118.667	41.3333	-1.546	4.57991e-28	3.8315e-27	0.5	0.69	0.39	1.59	1.05	2.05	1.56333	0.526667	-1.51445	0.00195858	0.1181
112744	'IL17F'	mRNA	326.333	104.333	-1.66961	1.31054e-82	2.92114e-81	3.32	8.32	15.78	12.4	32.06	45.93	30.13	9.14	-1.63985	0.0109989	0.352313
113146	'AHNAK2'	mRNA	0.336667	6.42667	4.23021	1.32766e-05	3.20735e-05	0	0	0.05	0	0	0	0	0.0166667	4.14379	0.156126	0.999981
113177	'IZUMO4'	mRNA	2.33333	19	3.00107	4.8941e-11	1.85289e-10	0.72	0.57	2.81	0.06	0	0.33	0.13	1.36667	3.0652	0.0463686	0.715986
113230	'MISP3'	mRNA	1.33333	7	2.36785	0.000442206	0.000893834	0.31	0.32	0.28	0.04	0.13	0	0.0566667	0.303333	2.35404	0.207282	0.999981
113278	'SLC52A3'	mRNA	12.3333	1.66667	-2.91199	1.41092e-07	4.12281e-07	0	0.12	0	0.41	0	0.48	0.296667	0.04	-2.8503	0.210905	0.999981
1134	'CHRNA1'	mRNA	18.3333	5.66667	-1.71836	3.20357e-06	8.25602e-06	0.33	0.23	0	0.36	1.43	0	0.596667	0.186667	-1.74911	0.330564	0.999981
1135	'CHRNA2'	mRNA	0.666667	13.3333	4.29746	2.98693e-10	1.07431e-09	0.03	0.33	0.23	0.02	0	0.02	0.0133333	0.196667	4.34086	0.0179388	0.465728
113730	'KLHDC7B'	mRNA	0.333333	7.33333	4.43497	2.50453e-06	6.52521e-06	0.01	0.17	0.08	0.01	0	0	0.00333333	0.0866667	4.35525	0.0657451	0.825991
113835	'ZNF257'	mRNA	10.4567	33.16	1.64056	1.85559e-09	6.284e-09	0.22	0.89	0.41	0.08	0.09	0.33	0.166667	0.506667	1.68194	0.0879037	0.912588
114132	'SIGLEC11'	mRNA	0.333333	3.66667	3.43497	0.00216857	0.00398828	0.22	0.02	0	0	0.02	0	0.00666667	0.08	3.35446	0.312795	0.999981
114569	'MAL2'	mRNA	7.33333	1.66667	-2.16197	0.000599698	0.00118866	0.09	0.02	0	0.02	0.1	0.41	0.176667	0.0366667	-2.10846	0.297582	0.999981
114815	'SORCS1'	mRNA	59.3333	233.333	1.95101	3.57589e-72	7.04437e-71	1.02	2.21	2.87	0.27	0	2.14	0.803333	2.03333	2.02922	0.2697	0.999981
114827	'FHAD1'	mRNA	5	0.666667	-2.93136	0.000772298	0.00150696	0	0.01	0.01	0.02	0	0.22	0.08	0.00666667	-2.85431	0.294957	0.999981
114836	'SLAMF6'	mRNA	225.17	923.663	2.01189	2.77052e-291	2.0254e-289	27.02	21.11	18.19	8.4	4.45	3.86	5.57	22.1067	2.03933	1.28855e-07	5.51144e-05
114897	'C1QTNF1'	mRNA	101.333	17.6667	-2.54447	7.6074e-45	9.6298e-44	0.16	0.26	0.73	2.99	0.32	3.47	2.26	0.383333	-2.48742	0.00658301	0.252531
114899	'C1QTNF3'	mRNA	209	47.38	-2.16562	3.97452e-75	8.15212e-74	1.02	0.81	0.58	4.18	3.91	2.44	3.51	0.803333	-2.15124	2.69185e-06	0.000708535
115207	'KCTD12'	mRNA	62.3333	11	-2.52696	4.8986e-28	4.09381e-27	0.22	0.08	0.02	0.34	0.5	0.94	0.593333	0.106667	-2.49128	0.00648796	0.250006
115350	'FCRL1'	mRNA	11.3333	33.3333	1.53193	9.83255e-09	3.14661e-08	0.84	0.62	0.68	0.44	0.01	0.02	0.156667	0.713333	1.56986	0.191725	0.999981
115352	'FCRL3'	mRNA	12	55	2.17193	9.1289e-21	5.83817e-20	0.47	1.4	0.41	0.08	0.39	0	0.156667	0.76	2.14176	0.0755136	0.868389
115653	'KIR3DL3'	mRNA	0	11	6.01993	2.73496e-09	9.14925e-09	0	0.08	1	0	0	0	0	0.36	5.90204	0.0349538	0.642347
115701	'ALPK2'	mRNA	47.3333	7.33333	-2.71478	2.5759e-23	1.81406e-22	0.14	0.02	0.02	0.21	0.87	0.06	0.38	0.06	-2.74109	0.0218686	0.519652
1159	'CKMT1B'	mRNA	37.88	0.833333	-5.53086	9.00509e-29	7.72412e-28	0.11	0	0	0	4.61	0	1.53667	0.0366667	-5.89401	0.127211	0.999981
115908	'CTHRC1'	mRNA	10	31.6667	1.6385	4.41581e-09	1.45252e-08	4.35	1.81	0	1.74	0.16	0.25	0.716667	2.05333	1.67903	0.284126	0.999981
116	'ADCYAP1'	mRNA	8.33333	0	-5.66832	1.75132e-07	5.08209e-07	0	0	0	0.02	0	0.48	0.166667	0	-5.44682	0.0772262	0.868389
1160	'CKMT2'	mRNA	124.333	40	-1.66061	2.45904e-32	2.34108e-31	2.68	2.9	0	5.38	8.92	2.6	5.63333	1.86	-1.66192	0.113321	0.977223
116028	'RMI2'	mRNA	3.33333	9.66667	1.51159	0.00223271	0.00409373	0.58	0.19	0.55	0.47	0	0	0.156667	0.44	1.54925	0.430971	0.999981
116285	'ACSM1'	mRNA	0.666667	6	3.14546	0.000159111	0.000340003	0.29	0.16	0	0.04	0	0	0.0133333	0.15	3.18074	0.25022	0.999981
116804918	'TBCEL-TECTA'	mRNA	13.4533	0	-6.35932	3.94008e-11	1.50223e-10	0	0	0	0	0.29	0	0.0966667	0	-6.25228	0.0424842	0.694577
117166	'WFIKKN1'	mRNA	15	2.66667	-2.51632	7.7743e-08	2.3176e-07	0	0.03	0.21	0.62	0.75	0.1	0.49	0.08	-2.51877	0.121613	0.995853
117247	'SLC16A10'	mRNA	4.27667	30.4433	2.8071	8.2908e-16	4.1893e-15	0.3	0.27	0.05	0.05	0.01	0.02	0.0266667	0.206667	2.92283	0.00901095	0.320486
117579	'RLN3'	mRNA	0.666667	4.66667	2.78289	0.00170311	0.00317771	0.2	0	0.64	0	0	0.13	0.0433333	0.28	2.85248	0.339476	0.999981
1180	'CLCN1'	mRNA	20.6667	0.333333	-5.97866	1.98793e-16	1.03806e-15	0	0	0.02	0	0	1.29	0.43	0.00666667	-5.79319	0.0276185	0.583365
1183	'CLCN4'	mRNA	6.33333	0.333333	-4.27239	1.23127e-05	2.98626e-05	0.01	0	0	0	0	0.17	0.0566667	0.00333333	-4.08749	0.225017	0.999981
1193	'CLIC2'	mRNA	83	22.3333	-1.91838	1.18172e-26	9.34642e-26	0.41	0.52	0.63	1.48	0.77	3.67	1.97333	0.52	-1.86537	0.0100865	0.334438
120066	'OR5P3'	mRNA	4	0	-4.60943	0.00040635	0.000825442	0	0	0	0.7	0	0	0.233333	0	-4.42806	0.259751	0.999981
1215	'CMA1'	mRNA	17	0.333333	-5.69689	8.5292e-14	3.85835e-13	0	0.1	0	0	0	4.27	1.42333	0.0333333	-5.5115	0.0426831	0.69549
121793	'TEX29'	mRNA	3.33333	10	1.5605	0.00145665	0.00274485	0.66	0.11	0.8	0.06	0.87	0	0.31	0.523333	1.53591	0.377878	0.999981
122402	'TDRD9'	mRNA	0.333333	8	4.5605	7.51834e-07	2.05276e-06	0.1	0.07	0.15	0	0	0.02	0.00666667	0.106667	4.48053	0.0393221	0.67909
122481	'AK7'	mRNA	6.83667	1.52333	-2.19053	0.000835681	0.00162418	0.03	0.02	0.02	0.13	0.16	0.07	0.12	0.0233333	-2.1867	0.218084	0.999981
122618	'PLD4'	mRNA	140.663	14.9067	-3.26268	2.19858e-78	4.67184e-77	0.48	0.17	0.76	1.64	5.71	6.32	4.55667	0.47	-3.2633	1.21111e-05	0.00237836
122622	'ADSS1'	mRNA	2.33333	12.3333	2.37763	2.93851e-06	7.59628e-06	0.46	0.59	0.34	0.23	0.04	0	0.09	0.463333	2.40356	0.130372	0.999981
122786	'FRMD6'	mRNA	9.33333	59.3333	2.64391	1.31053e-27	1.07604e-26	1.92	0.35	0.72	0.4	0	0.12	0.173333	0.996667	2.6907	0.0186698	0.478262
123099	'DEGS2'	mRNA	13.7067	3.46667	-2.00772	7.641e-06	1.89297e-05	0.08	0.14	0	0.91	0.05	0.42	0.46	0.0733333	-1.97936	0.205783	0.999981
1233	'CCR4'	mRNA	62.5033	236.2	1.89354	2.96742e-70	5.71847e-69	6.34	4.71	6.22	1.91	0.96	0.98	1.28333	5.75667	1.92915	2.11321e-05	0.00370866
1234	'CCR5'	mRNA	9.33333	2	-2.24686	7.34581e-05	0.000164413	0.08	0.02	0	0.1	0	0.4	0.166667	0.0333333	-2.1761	0.314998	0.999981
1238	'ACKR2'	mRNA	10	3.33333	-1.60943	0.00102711	0.00197159	0.17	0.02	0.02	0.08	0.02	0.51	0.203333	0.07	-1.54041	0.373011	0.999981
123872	'DNAAF1'	mRNA	9.96	3.54667	-1.51415	0.00172577	0.00321718	0.05	0.14	0.1	0.03	0.53	0.07	0.21	0.0966667	-1.59458	0.337833	0.999981
124535	'HSF5'	mRNA	58.3333	15.3333	-1.95211	1.26893e-19	7.6981e-19	0.39	0.2	0.09	0.77	1.36	0.45	0.86	0.226667	-1.9519	0.0154806	0.432066
124930	'ANKRD13B'	mRNA	0	4.31	4.66819	0.000263826	0.000548473	0	0.06	0.17	0	0	0	0	0.0766667	4.44258	0.232234	0.999981
124976	'SPNS2'	mRNA	3.33333	18.4333	2.44281	6.39157e-09	2.07417e-08	0.11	0.6	0.28	0.14	0.04	0	0.06	0.33	2.45695	0.09436	0.937517
125972	'CALR3'	mRNA	0	4	4.5605	0.000468074	0.000942774	0	0	0.59	0	0	0	0	0.196667	4.44258	0.258162	0.999981
1262	'CNGA4'	mRNA	0	3.33333	4.29746	0.00163423	0.0030594	0	0	0.21	0	0	0	0	0.07	4.17954	0.287961	0.999981
126364	'LRRC25'	mRNA	265.847	84.3667	-1.68031	3.04071e-68	5.7281e-67	1.8	0.59	4.1	8.29	6.15	7.85	7.43	2.16333	-1.65258	0.0103072	0.339476
126695	'KDF1'	mRNA	5.33333	24.6667	2.18499	3.34008e-10	1.19606e-09	1.08	1.21	0.35	0.57	0	0	0.19	0.88	2.22277	0.167305	0.999981
127254	'ERICH3'	mRNA	0	4.66667	4.78289	0.00013721	0.000295343	0.04	0.01	0.1	0	0	0	0	0.05	4.6648	0.120208	0.994426
127579	'DCST2'	mRNA	9	2	-2.19439	0.000124461	0.000270348	0.14	0.07	0	0	0	0.91	0.303333	0.07	-2.11402	0.41149	0.999981
127833	'SYT2'	mRNA	51.0067	16.2067	-1.67856	2.15633e-14	1.01194e-13	0.13	0.16	0	0.09	0.47	0.7	0.42	0.0966667	-1.64461	0.204749	0.999981
127845	'GOLT1A'	mRNA	0	7	5.36785	2.17925e-06	5.70384e-06	0.23	0.52	1.26	0	0	0	0	0.67	5.24988	0.0420832	0.694577
1280	'COL2A1'	mRNA	12	3.33333	-1.87246	6.39692e-05	0.000144014	0.13	0	0	0.27	0.16	0	0.143333	0.0433333	-1.86581	0.412402	0.999981
128218	'TMEM125'	mRNA	0	4.33333	4.67598	0.000252732	0.000527405	0	0	0.43	0	0	0	0	0.143333	4.55805	0.245789	0.999981
128344	'PIFO'	mRNA	1	10.6667	3.39057	1.97297e-07	5.69881e-07	0.37	0.35	0.18	0.06	0.03	0	0.03	0.3	3.4058	0.0458022	0.71523
128553	'TSHZ2'	mRNA	14.3367	1.56667	-3.2184	2.71331e-09	9.08063e-09	0.01	0	0.01	0.01	0.19	0.02	0.0733333	0.00666667	-3.90023	0.035293	0.646391
1290	'COL5A2'	mRNA	28	9.33333	-1.60943	3.94046e-08	1.20397e-07	0.08	0.03	0.15	0.15	0.05	0.62	0.273333	0.0866667	-1.54521	0.188321	0.999981
1291	'COL6A1'	mRNA	218.333	48.3333	-2.19991	6.58844e-80	1.4247e-78	0.35	0.74	0.94	4.45	2.21	2.79	3.15	0.676667	-2.16934	4.36363e-05	0.00664333
1293	'COL6A3'	mRNA	0.333333	20.3333	5.90627	5.95213e-16	3.02581e-15	0.21	0.1	0.1	0.01	0	0	0.00333333	0.136667	5.82615	0.000723005	0.0582228
1296	'COL8A2'	mRNA	0.333333	13	5.26094	1.16455e-10	4.31817e-10	0.05	0.07	0.37	0.01	0	0	0.00333333	0.163333	5.18118	0.0113459	0.35881
129804	'FBLN7'	mRNA	35.4533	123.733	1.77878	1.0304e-34	1.03606e-33	1.8	3.4	1.71	0.34	0.49	0.33	0.386667	2.30333	1.81507	0.000286535	0.0286295
1302	'COL11A2'	mRNA	3.66667	17	2.18853	1.78449e-07	5.17456e-07	1.05	0.64	0.26	0.11	0	0	0.0366667	0.65	2.22597	0.188724	0.999981
130271	'PLEKHH2'	mRNA	0.666667	9	3.73042	7.17756e-07	1.96376e-06	0.18	0.1	0.09	0.01	0	0.02	0.01	0.123333	3.77414	0.0454771	0.71523
1305	'COL13A1'	mRNA	7.66667	0	-5.54803	5.51075e-07	1.52249e-06	0	0	0	0.21	0.02	0.25	0.16	0	-5.34938	0.0374536	0.664236
130752	'MDH1B'	mRNA	27	3.66667	-2.90488	7.31758e-15	3.51796e-14	0.08	0.05	0.21	0.65	1.46	0.64	0.916667	0.113333	-2.90299	0.0124022	0.378235
1308	'COL17A1'	mRNA	18.6667	1	-4.24686	6.68093e-14	3.04298e-13	0	0.03	0	0.15	0.37	0.07	0.196667	0.01	-4.25693	0.0117887	0.367381
130940	'CCDC148'	mRNA	12	1	-3.60943	1.17634e-08	3.74123e-08	0.12	0	0.05	0.06	0	1.51	0.523333	0.0566667	-3.53025	0.120719	0.994426
131096	'KCNH8'	mRNA	8.66667	0	-5.7249	9.92456e-08	2.9331e-07	0	0	0	0.02	0	0.28	0.1	0	-5.50501	0.0655564	0.825991
131873	'COL6A6'	mRNA	7.66667	2.33333	-1.74067	0.00237305	0.00433732	0.03	0.03	0	0.03	0.08	0.07	0.06	0.02	-1.73445	0.319697	0.999981
132200	'C3orf49'	mRNA	0	4.33333	4.67598	0.000252732	0.000527405	0.09	0.15	0	0	0	0	0	0.08	4.55771	0.20178	0.999981
132243	'H1-8'	mRNA	4.33333	0.333333	-3.7249	0.000526843	0.00105177	0	0.09	0	0.17	0	0	0.0566667	0.03	-3.58178	0.332745	0.999981
132430	'PABPC4L'	mRNA	6	0.333333	-4.19439	2.29031e-05	5.4083e-05	0	0.01	0	0.22	0	0	0.0733333	0.00333333	-4.05122	0.232329	0.999981
132724	'TMPRSS11B'	mRNA	0.666667	15.3333	4.4991	8.51948e-12	3.39352e-11	0.07	1.02	0.22	0	0.07	0	0.0233333	0.436667	4.48057	0.0245432	0.549621
132884	'EVC2'	mRNA	0.666667	7	3.36785	2.64254e-05	6.18826e-05	0.04	0.04	0.2	0.03	0	0	0.01	0.0933333	3.40216	0.137765	0.999981
132989	'C4orf36'	mRNA	0	4.33333	4.67598	0.000252732	0.000527405	0.12	0.33	0.79	0	0	0	0	0.413333	4.55801	0.137459	0.999981
133121	'ENPP6'	mRNA	2	7.66667	1.91413	0.00130177	0.00247009	0.13	0.1	0.13	0.08	0.02	0	0.0333333	0.12	1.93836	0.28179	0.999981
134111	'UBE2QL1'	mRNA	9.33333	1	-3.24686	1.45129e-06	3.87036e-06	0.06	0.01	0	0.87	0	0	0.29	0.0233333	-3.20805	0.225924	0.999981
134265	'AFAP1L1'	mRNA	210.25	639.357	1.58005	1.73345e-145	6.39492e-144	5.17	10.43	6.56	2.33	1.86	3.4	2.53	7.38667	1.61304	5.98227e-07	0.000204701
134391	'GPR151'	mRNA	0	6	5.14546	1.25271e-05	3.03434e-05	0.23	0.15	0	0	0	0	0	0.126667	5.02699	0.116068	0.986985
1359	'CPA3'	mRNA	287.667	2.66667	-6.77768	2.0192e-201	1.01514e-199	0.11	0	0.17	1.81	0	29.85	10.5533	0.0933333	-6.69805	0.0134918	0.400749
136306	'SVOPL'	mRNA	21.3333	7.33333	-1.56503	2.61617e-06	6.79496e-06	0.24	0.06	0.26	0.71	0.76	1.5	0.99	0.186667	-1.52975	0.132413	0.999981
136371	'ASB10'	mRNA	17.3333	0.333333	-5.7249	4.88068e-14	2.2416e-13	0	0	0.03	0.27	0	1.72	0.663333	0.01	-5.54565	0.0154077	0.430736
1365	'CLDN3'	mRNA	0.333333	4.33333	3.67598	0.000623487	0.00123381	0	0.17	0.48	0	0	0.05	0.0166667	0.216667	3.5963	0.24728	0.999981
1366	'CLDN7'	mRNA	7.66667	24.6667	1.66143	1.69093e-07	4.91398e-07	0.56	2.23	0.58	0.91	0	0.14	0.35	1.12333	1.70456	0.223755	0.999981
136895	'C7orf31'	mRNA	46	7.66667	-2.60943	8.00445e-22	5.33307e-21	0.18	0.1	0.12	0.53	0.55	1.36	0.813333	0.133333	-2.56797	0.00216287	0.122939
137075	'CLDN23'	mRNA	11.3333	2.66667	-2.11193	2.62499e-05	6.15032e-05	0	0.21	0.03	0.27	0	0.73	0.333333	0.08	-2.04242	0.323042	0.999981
137735	'ABRA'	mRNA	20.6667	3.33333	-2.65673	8.15206e-11	3.04904e-10	0.16	0.07	0	0.14	1.27	0	0.47	0.0766667	-2.69653	0.14647	0.999981
137797	'LYPD2'	mRNA	5	17	1.74107	7.19048e-06	1.78719e-05	1.08	5.23	1.29	1.32	0.9	0	0.74	2.53333	1.74725	0.226819	0.999981
1380	'CR2'	mRNA	7.66667	2.33333	-1.74067	0.00237305	0.00433732	0.06	0.05	0	0.34	0.02	0	0.12	0.0366667	-1.70584	0.456973	0.999981
139285	'AMER1'	mRNA	3.33333	11.3333	1.74107	0.000247907	0.000517946	0.06	0.18	0	0.04	0	0.04	0.0266667	0.08	1.7978	0.357815	0.999981
139378	'ADGRG4'	mRNA	4	0	-4.60943	0.00040635	0.000825442	0	0	0	0.08	0	0	0.0266667	0	-4.42806	0.259751	0.999981
140679	'SLC32A1'	mRNA	3.66667	0	-4.4839	0.000763731	0.00149235	0	0	0	0.27	0	0	0.09	0	-4.30257	0.273747	0.999981
140686	'WFDC3'	mRNA	9	0.333333	-4.77935	9.30286e-08	2.7532e-07	0	0	0.07	0.97	1.06	0	0.676667	0.0233333	-4.68148	0.0642664	0.823369
140738	'TMEM37'	mRNA	8.33333	0.666667	-3.66832	1.74336e-06	4.60609e-06	0	0.08	0	0	0.98	0	0.326667	0.0266667	-3.71575	0.223478	0.999981
1413	'CRYBA4'	mRNA	6	1	-2.60943	0.000526176	0.00105077	0.29	0	0	1.7	0	0	0.566667	0.0966667	-2.57089	0.433872	0.999981
1414	'CRYBB1'	mRNA	26.3333	0.333333	-6.32825	2.30536e-20	1.44933e-19	0.07	0	0	4.59	0.21	0.61	1.80333	0.0233333	-6.18384	0.00101149	0.0742726
1428	'CRYM'	mRNA	78.3333	11.6667	-2.7717	2.76669e-38	3.04929e-37	0.11	0.74	1	0	8.85	3.78	4.21	0.616667	-2.78181	0.0373759	0.664236
143162	'FRMPD2'	mRNA	2	11	2.43497	7.57335e-06	1.87752e-05	0.27	0.2	0.49	0.11	0.03	0	0.0466667	0.32	2.44784	0.139342	0.999981
143282	'FGFBP3'	mRNA	8	2.33333	-1.80207	0.0014731	0.00277404	0.02	0.03	0.11	0.05	0.44	0.1	0.196667	0.0533333	-1.81984	0.288337	0.999981
143458	'LDLRAD3'	mRNA	104	451.333	2.09315	8.52487e-151	3.29759e-149	9.25	5.24	6.8	2.38	0.18	2.42	1.66	7.09667	2.14892	0.00184523	0.113971
143502	'OR52I2'	mRNA	5.66667	0	-5.11193	1.88439e-05	4.49338e-05	0	0	0	0	0	1.06	0.353333	0	-4.88853	0.212725	0.999981
143903	'LAYN'	mRNA	88.6667	367.667	2.02747	2.41744e-118	7.45197e-117	7.96	7.28	13.46	1.77	3.28	2.11	2.38667	9.56667	2.03872	1.43096e-05	0.00269036
1440	'CSF3'	mRNA	0	6	5.14546	1.25271e-05	3.03434e-05	0.14	0.2	0.44	0	0	0	0	0.26	5.02742	0.0600717	0.796101
1441	'CSF3R'	mRNA	24.3333	1.66667	-3.89236	7.50345e-17	3.99274e-16	0.06	0.07	0	0	0	1.67	0.556667	0.0433333	-3.81106	0.0852532	0.903716
144125	'OR2AG1'	mRNA	16.6667	0.666667	-4.66832	4.63222e-13	1.99254e-12	0.02	0	0	0.11	0.32	0	0.143333	0.00666667	-4.69423	0.0326246	0.622736
144165	'PRICKLE1'	mRNA	57.3733	15.6767	-1.89623	1.18863e-18	6.92877e-18	0.27	0.14	0.19	0.67	1.02	0.57	0.753333	0.2	-1.88584	0.00610498	0.240645
144455	'E2F7'	mRNA	3.66667	17.3333	2.21654	1.07807e-07	3.17818e-07	0.24	0.1	0.22	0	0	0.13	0.0433333	0.186667	2.29108	0.177277	0.999981
145447	'ABHD12B'	mRNA	5	0	-4.93136	6.33674e-05	0.00014273	0	0	0	0.08	0.55	0	0.21	0	-4.82505	0.158177	0.999981
145773	'FAM81A'	mRNA	6.66667	1	-2.76143	0.000165252	0.000352371	0.05	0	0	0	0.35	0.02	0.123333	0.0166667	-2.80285	0.311612	0.999981
146330	'FBXL16'	mRNA	0	10	5.88243	1.39413e-08	4.41277e-08	0.05	0.16	0.29	0	0	0	0	0.166667	5.76446	0.0116934	0.365077
146713	'RBFOX3'	mRNA	10.3333	2.66667	-1.97866	0.000118795	0.000259064	0.18	0.06	0	0.3	0.18	0.45	0.31	0.08	-1.93784	0.232618	0.999981
146722	'CD300LF'	mRNA	1955	6452.67	1.69826	0	0	229.41	194.13	283.78	49.92	44.96	124.8	73.2267	235.773	1.74286	2.28166e-05	0.00390369
1471	'CST3'	mRNA	4632.33	989	-2.25216	0	0	12.54	73.1	181.67	151.4	77.9	1097.37	442.223	89.1033	-2.18269	0.108309	0.972732
147409	'DSG4'	mRNA	5.66667	0	-5.11193	1.88439e-05	4.49338e-05	0	0	0	0	0.19	0	0.0633333	0	-5.01746	0.198889	0.999981
147645	'VSIG10L'	mRNA	3	11.6667	1.93489	6.46033e-05	0.00014538	0.08	0.14	0.33	0.1	0	0.05	0.05	0.183333	1.98343	0.212754	0.999981
147872	'KASH5'	mRNA	11.3333	0.333333	-5.11193	1.44629e-09	4.93302e-09	0.03	0	0	0	0.82	0.14	0.32	0.01	-5.03699	0.0405167	0.685418
1482	'NKX2-5'	mRNA	8	2	-2.02446	0.000587515	0.00116567	0.26	0	0	0.55	0.43	0.04	0.34	0.0866667	-2.02061	0.352616	0.999981
148281	'SYT6'	mRNA	0.666667	5.33333	2.97554	0.000522918	0.00104512	0	0	0.2	0	0	0.03	0.01	0.0666667	3.04813	0.374231	0.999981
148545	'NBPF4'	mRNA	7.84333	0	-5.58089	4.06141e-07	1.13795e-06	0	0	0	0.13	0	0.29	0.14	0	-5.33783	0.0746344	0.868389
148753	'FAM163A'	mRNA	0.666667	4.66667	2.78289	0.00170311	0.00317771	0	0	0.26	0	0	0.05	0.0166667	0.0866667	2.85605	0.420729	0.999981
149111	'CNIH3'	mRNA	130.667	43	-1.62795	5.3915e-33	5.21069e-32	1.15	0.94	1.29	3.22	1.74	5.33	3.43	1.12667	-1.58418	0.0042454	0.186787
1493	'CTLA4'	mRNA	1	12	3.5605	1.84641e-08	5.78004e-08	0.34	0.21	0.58	0.03	0	0.07	0.0333333	0.376667	3.61078	0.0323536	0.621229
149954	'BPIFB4'	mRNA	0	6.33333	5.22346	6.96444e-06	1.73466e-05	0.03	0.17	0.29	0	0	0	0	0.163333	5.10553	0.0599097	0.795187
150280	'HORMAD2'	mRNA	4.66667	22	2.21257	2.24402e-09	7.54494e-09	1.71	1.15	1.34	0.14	0	0.53	0.223333	1.4	2.28045	0.0932443	0.935204
150353	'DNAJB7'	mRNA	3.85667	12.7567	1.70136	0.000130626	0.000282315	0.53	0.26	0.15	0	0.28	0	0.0933333	0.313333	1.68361	0.367961	0.999981
1511	'CTSG'	mRNA	44.3333	0.666667	-6.07975	2.34346e-33	2.28566e-32	0	0.08	0.07	5.49	0	5.18	3.55667	0.05	-6.02001	0.000658537	0.0546938
151230	'KLHL23'	mRNA	9.66667	2.36667	-2.05463	0.000136325	0.000293794	0.11	0	0	0.43	0	0	0.143333	0.0366667	-2.03652	0.481949	0.999981
151242	'PPP1R1C'	mRNA	6.33333	1	-2.68743	0.000295406	0.000610145	0.18	0	0	0.41	1.03	0	0.48	0.06	-2.70815	0.311195	0.999981
1514	'CTSL'	mRNA	25	113.667	2.16034	6.87425e-41	8.10318e-40	1.83	9.53	3.58	0.89	1.46	0.96	1.10333	4.98	2.17753	0.00179149	0.111457
151651	'EFHB'	mRNA	2.66667	10	1.88243	0.000281751	0.000583455	0.2	0	0.64	0.09	0	0.15	0.08	0.28	1.94332	0.340169	0.999981
151887	'CCDC80'	mRNA	42.6667	14.13	-1.61881	9.77439e-12	3.88465e-11	0.13	0.04	0.04	0.12	0.24	0.28	0.213333	0.07	-1.60861	0.053552	0.763485
151963	'MB21D2'	mRNA	188	57.6667	-1.72939	9.76121e-51	1.3977e-49	1.07	1.87	0.57	2.22	6.44	2.73	3.79667	1.17	-1.73018	0.00457361	0.196115
152189	'CMTM8'	mRNA	0	5.33333	4.97554	4.10684e-05	9.43161e-05	0.09	0.48	0.48	0	0	0	0	0.35	4.85758	0.0882985	0.914376
152789	'JAKMIP1'	mRNA	0.333333	4	3.5605	0.00116194	0.00221863	0.14	0.2	0.03	0.03	0	0	0.01	0.123333	3.48052	0.204493	0.999981
153733	'CCDC112'	mRNA	37	8.66667	-2.11844	2.73197e-14	1.27234e-13	0.09	0.29	0.33	0.97	1.76	0.4	1.04333	0.236667	-2.12066	0.0281088	0.586616
154091	'SLC2A12'	mRNA	13.1467	3.54333	-1.91598	2.14345e-05	5.08034e-05	0.06	0.07	0.01	0.16	0.32	0.01	0.163333	0.0466667	-2.00289	0.187265	0.999981
154197	'PNLDC1'	mRNA	75	11	-2.79385	5.10595e-37	5.43941e-36	0.35	0.76	0.23	3.71	0.69	5.26	3.22	0.446667	-2.7386	0.00187391	0.114695
155051	'CRYGN'	mRNA	5.66667	0.333333	-4.11193	4.26968e-05	9.77952e-05	0	0.03	0	0	0	1.59	0.53	0.01	-3.92709	0.257325	0.999981
155368	'METTL27'	mRNA	0	16.6667	6.61939	4.02458e-13	1.73915e-12	0	0.17	3.43	0	0	0	0	1.2	6.50151	0.0113912	0.359581
1555	'CYP2B6'	mRNA	0.333333	6.88667	4.3443	5.63514e-06	1.41898e-05	0.03	0.02	0.33	0.02	0	0	0.00666667	0.126667	4.21775	0.0997332	0.953793
1558	'CYP2C8'	mRNA	1.33333	12.6667	3.22346	2.89686e-08	8.95756e-08	0.22	0.17	0.85	0.14	0	0	0.0466667	0.413333	3.25897	0.0857896	0.905071
158067	'AK8'	mRNA	52	5.33333	-3.30987	1.93814e-30	1.74312e-29	0.39	0.06	0.26	2.7	4.47	0.37	2.51333	0.236667	-3.32137	0.00230392	0.127127
1581	'CYP7A1'	mRNA	3.66667	0	-4.4839	0.000763731	0.00149235	0	0	0	0	0.24	0	0.08	0	-4.3888	0.264075	0.999981
158135	'TTLL11'	mRNA	7	23.6667	1.73297	1.3053e-07	3.81978e-07	0.18	0.28	0.23	0.19	0	0.09	0.0933333	0.23	1.77948	0.165354	0.999981
158401	'SHOC1'	mRNA	26	6.33333	-2.06194	3.59751e-10	1.2832e-09	0.08	0.09	0.02	0.27	0.08	0.44	0.263333	0.0633333	-2.00567	0.0777263	0.871624
1588	'CYP19A1'	mRNA	7.66667	0	-5.54803	5.51075e-07	1.52249e-06	0	0	0	0	0.32	0	0.106667	0	-5.45368	0.125768	0.999981
159119	'HSFY2'	mRNA	3.2	0	-4.2875	0.0018676	0.00346737	0	0	0	0	0.56	0	0.186667	0	-4.0989	0.297556	0.999981
1592	'CYP26A1'	mRNA	108	14	-2.972	8.96367e-56	1.42073e-54	0.68	0.25	0.33	5.5	2.88	1.32	3.23333	0.42	-2.95323	4.98567e-05	0.00734018
160287	'LDHAL6A'	mRNA	6.66667	1.33333	-2.34639	0.000582855	0.00115685	0.07	0.04	0.03	0.22	0.36	0	0.193333	0.0466667	-2.35459	0.251824	0.999981
161291	'TMEM30B'	mRNA	10	3.33333	-1.60943	0.00102711	0.00197159	0.11	0.05	0	0.03	0.43	0	0.153333	0.0533333	-1.65102	0.434622	0.999981
161497	'STRC'	mRNA	18	6.33333	-1.53142	2.15534e-05	5.10699e-05	0.09	0.09	0.03	0.01	0.58	0	0.196667	0.07	-1.57721	0.362297	0.999981
161931	'ADAD2'	mRNA	8.66667	1.33333	-2.7249	1.99824e-05	4.75455e-05	0.03	0.03	0.05	0.06	0	0.67	0.243333	0.0366667	-2.64838	0.204281	0.999981
162515	'SLC16A11'	mRNA	3	0	-4.19439	0.00275107	0.00498056	0	0	0	0	0	0.32	0.106667	0	-3.9719	0.313093	0.999981
163154	'PRR22'	mRNA	8.33333	1.66667	-2.34639	0.000120334	0.000262277	0.1	0	0.13	0.59	0.64	0	0.41	0.0766667	-2.35248	0.269437	0.999981
1634	'DCN'	mRNA	0	12.6667	6.22346	1.90856e-10	6.96114e-10	0	0	0.34	0	0	0	0	0.113333	6.10556	0.0529436	0.759747
163747	'LEXM'	mRNA	0	5	4.88243	7.48809e-05	0.000167222	0.1	0.24	0.25	0	0	0	0	0.196667	4.76441	0.0936352	0.935204
164284	'APCDD1L'	mRNA	0.333333	3.66667	3.43497	0.00216857	0.00398828	0	0.03	0.13	0	0	0.02	0.00666667	0.0533333	3.35529	0.305672	0.999981
1646	'AKR1C2'	mRNA	0.913333	10.0133	3.43017	4.1047e-07	1.14968e-06	0.07	0.04	0.41	0	0	0.05	0.0166667	0.173333	3.89474	0.076534	0.868389
164656	'TMPRSS6'	mRNA	22.6667	6.66667	-1.79	9.93551e-08	2.93553e-07	0.06	0.34	0	0.3	0.93	0.19	0.473333	0.133333	-1.8018	0.205306	0.999981
164684	'WBP2NL'	mRNA	0	6.66667	5.29746	3.88802e-06	9.94037e-06	0.17	0.09	0.28	0	0	0	0	0.18	5.17931	0.043777	0.703929
164832	'LONRF2'	mRNA	103.003	18.01	-2.54029	1.78567e-45	2.30058e-44	0.19	0.02	0	0.56	0.38	0.26	0.4	0.07	-2.5219	0.0152975	0.429058
165	'AEBP1'	mRNA	38.3333	5	-2.96306	8.00479e-21	5.13369e-20	0.2	0.03	0	0.74	0.33	0.66	0.576667	0.0766667	-2.9258	0.0155676	0.432886
165140	'OXER1'	mRNA	4	0	-4.60943	0.00040635	0.000825442	0	0	0	0	0.08	0.4	0.16	0	-4.40866	0.239473	0.999981
165679	'SPTSSB'	mRNA	45.6667	153.667	1.72613	5.13536e-41	6.07589e-40	1.45	6.05	3.99	0.6	1.46	1.51	1.19	3.83	1.75096	0.00363299	0.170093
165904	'XIRP1'	mRNA	122.333	25.3333	-2.29617	6.34545e-48	8.62862e-47	0.27	0.22	1.14	2.92	2.3	3.14	2.78667	0.543333	-2.26457	0.00102559	0.0746673
166336	'PRICKLE2'	mRNA	5.33333	0.666667	-3.02446	0.000422249	0.000855558	0.02	0	0	0.01	0.01	0.1	0.04	0.00666667	-2.95612	0.261209	0.999981
167127	'UGT3A2'	mRNA	40	7.66667	-2.40779	1.18982e-17	6.59555e-17	0.5	0.12	0	2.24	0	0.96	1.06667	0.206667	-2.35651	0.151959	0.999981
167681	'PRSS35'	mRNA	50.3333	17.6667	-1.53495	1.11239e-12	4.69122e-12	1	0.37	0	1.68	2.2	0	1.29333	0.456667	-1.546	0.324195	0.999981
167691	'LCA5'	mRNA	2.66667	27.3333	3.33309	1.3643e-16	7.18772e-16	0.52	0.33	0.23	0.08	0	0.03	0.0366667	0.36	3.37522	0.00647563	0.250006
167838	'TXLNB'	mRNA	4.66667	17.3333	1.86862	1.96075e-06	5.15226e-06	0.24	0.1	0.26	0.06	0.06	0.05	0.0566667	0.2	1.88889	0.091059	0.925136
1687	'GSDME'	mRNA	10.3333	0.333333	-4.97866	8.5119e-09	2.73855e-08	0.03	0	0	0.03	0	0.94	0.323333	0.01	-4.79523	0.0716727	0.85504
1690	'COCH'	mRNA	0	6	5.14546	1.25271e-05	3.03434e-05	0.35	0.03	0.07	0	0	0	0	0.15	5.02686	0.0725347	0.861803
169044	'COL22A1'	mRNA	7.33333	0	-5.4839	9.82889e-07	2.65654e-06	0	0	0	0	0	0.29	0.0966667	0	-5.26037	0.155204	0.999981
169355	'IDO2'	mRNA	11.6667	3	-1.98382	4.19685e-05	9.62377e-05	0.1	0.12	0	0.05	0	0.79	0.28	0.0733333	-1.90593	0.360648	0.999981
169436	'STKLD1'	mRNA	0	6.66667	5.29746	3.88802e-06	9.94037e-06	0.02	0.11	0.28	0	0	0	0	0.136667	5.17953	0.0539054	0.763485
169522	'KCNV2'	mRNA	0	5	4.88243	7.48809e-05	0.000167222	0	0.06	0.34	0	0	0	0	0.133333	4.76452	0.168626	0.999981
169792	'GLIS3'	mRNA	8.66667	0.666667	-3.7249	9.45341e-07	2.55744e-06	0	0.02	0.01	0	0.07	0.2	0.09	0.01	-3.66485	0.119082	0.994323
170371	'TMEM273'	mRNA	123	15	-3.06009	5.26889e-65	9.43487e-64	0.93	0.78	0.52	1.37	7.63	8.1	5.7	0.743333	-3.03711	5.37913e-05	0.00760592
170482	'CLEC4C'	mRNA	6.33333	0	-5.27239	5.70937e-06	1.43597e-05	0	0	0	0.42	0	1	0.473333	0	-5.06051	0.112511	0.975328
170487	'ACTL10'	mRNA	3.33333	11.6667	1.78289	0.000157003	0.000335724	0.47	0.43	0.53	0.04	0.29	0.08	0.136667	0.476667	1.77598	0.1966	0.999981
170685	'NUDT10'	mRNA	47.7967	16.35	-1.57208	1.70859e-12	7.11518e-12	0.92	0.28	0.43	2.03	2.72	0.07	1.60667	0.543333	-1.59914	0.148678	0.999981
170689	'ADAMTS15'	mRNA	0	6.33333	5.22346	6.96444e-06	1.73466e-05	0.01	0	0.2	0	0	0	0	0.07	5.10551	0.120192	0.994426
170825	'GSX2'	mRNA	4	0	-4.60943	0.00040635	0.000825442	0	0	0	0.47	0	0	0.156667	0	-4.42806	0.259751	0.999981
170961	'ANKRD24'	mRNA	5.66667	0.666667	-3.11193	0.000230384	0.00048276	0.02	0.02	0	0.34	0	0.02	0.12	0.0133333	-3.07088	0.246524	0.999981
171177	'RHOV'	mRNA	1	11.3333	3.47804	6.04235e-08	1.81727e-07	0.33	0.37	0.61	0.04	0.08	0	0.04	0.436667	3.47568	0.0394538	0.67909
1755	'DMBT1'	mRNA	13.6667	0.333333	-5.38202	2.47024e-11	9.54498e-11	0.01	0	0	0.02	0	0.38	0.133333	0.00333333	-5.19916	0.0358738	0.649877
1776	'DNASE1L3'	mRNA	997.667	104.333	-3.28182	0	0	3.36	1.96	9	19.65	8.23	114.63	47.5033	4.77333	-3.21338	0.005927	0.237017
1780	'DYNC1I1'	mRNA	18.3333	4	-2.22086	3.44265e-08	1.05795e-07	0	0.28	0	0.17	1.04	0	0.403333	0.0933333	-2.25771	0.297226	0.999981
1803	'DPP4'	mRNA	227	898.333	1.96009	6.74052e-274	4.55185e-272	18.9	14.73	12.09	2.49	6.26	2.94	3.89667	15.24	1.96252	4.59219e-06	0.00107627
1805	'DPT'	mRNA	7	1	-2.83182	9.21509e-05	0.000203705	0	0.12	0	0	0.8	0	0.266667	0.04	-2.87913	0.357977	0.999981
183	'AGT'	mRNA	8.33333	1.66667	-2.34639	0.000120334	0.000262277	0.15	0	0	0.69	0.06	0	0.25	0.05	-2.31502	0.369759	0.999981
1879	'EBF1'	mRNA	34.26	11.8767	-1.55286	3.2034e-09	1.06515e-08	0.05	0.1	0.06	0.12	1.2	0.05	0.456667	0.07	-1.60848	0.107137	0.96856
1896	'EDA'	mRNA	0.666667	5.66667	3.063	0.000288712	0.000597171	0.13	0.02	0.24	0	0.01	0.01	0.00666667	0.13	3.08162	0.158644	0.999981
190	'NR0B1'	mRNA	8	0.333333	-4.60943	5.71661e-07	1.57759e-06	0.04	0	0	0	0	0.85	0.283333	0.0133333	-4.4244	0.164248	0.999981
1909	'EDNRA'	mRNA	6	1.33333	-2.19439	0.00173009	0.00322391	0.06	0	0	0.17	0.11	0	0.0933333	0.02	-2.18989	0.414158	0.999981
1943	'EFNA2'	mRNA	51.3333	6.66667	-2.96932	2.17409e-27	1.77049e-26	0.08	0.4	0.05	0.99	0	2.99	1.32667	0.176667	-2.89839	0.0432202	0.699908
1949	'EFNB3'	mRNA	12.3333	0	-6.23392	2.34535e-10	8.51335e-10	0	0	0	0	0	0.7	0.233333	0	-6.01025	0.0607456	0.799574
1951	'CELSR3'	mRNA	6.33333	30.3333	2.2354	1.60414e-12	6.69244e-12	0.14	0.1	0.19	0.05	0	0.03	0.0266667	0.143333	2.28067	0.0291134	0.597961
1956	'EGFR'	mRNA	25.6667	3.33333	-2.96932	1.7672e-14	8.3399e-14	0.01	0	0.05	0	0.5	0	0.166667	0.02	-3.01741	0.172433	0.999981
195814	'SDR16C5'	mRNA	0	7.33333	5.43497	1.22619e-06	3.28847e-06	0.02	0.08	0.38	0	0	0	0	0.16	5.31704	0.0457197	0.71523
1961	'EGR4'	mRNA	85.3333	30.6667	-1.5009	7.98716e-20	4.90526e-19	0.44	0.65	1.43	0.89	2.24	4.17	2.43333	0.84	-1.4653	0.0573226	0.785329
1962	'EHHADH'	mRNA	11.6667	42.6667	1.84625	1.32777e-13	5.93234e-13	0.81	0.69	0.53	0.06	0.05	0.45	0.186667	0.676667	1.90672	0.0517123	0.754259
196374	'KRT78'	mRNA	2.33333	14.3333	2.59445	1.17921e-07	3.46481e-07	0.07	1.13	0.21	0.04	0.23	0	0.09	0.47	2.56903	0.134308	0.999981
1969	'EPHA2'	mRNA	1.66667	12	2.82353	3.99742e-07	1.12081e-06	0.06	0.06	0.4	0.06	0	0.03	0.03	0.173333	2.86575	0.10379	0.96285
197257	'LDHD'	mRNA	4.66667	35	2.88243	2.17278e-18	1.25326e-17	0.38	0.98	1.77	0.38	0	0.06	0.146667	1.04333	2.9244	0.0232209	0.532555
197370	'NSMCE1'	mRNA	3567.33	10808.7	1.57481	0	0	445.06	477.57	581.26	199.97	260.6	181.25	213.94	501.297	1.58902	9.74477e-08	4.27495e-05
197407	'ZNF48'	mRNA	1.33333	13	3.26094	1.61746e-08	5.09435e-08	0.22	0.58	0.06	0	0	0.09	0.03	0.286667	3.32793	0.0791472	0.874761
199	'AIF1'	mRNA	671	102.333	-2.7375	0	0	12.14	8.03	22.42	59.55	22.05	208.11	96.57	14.1967	-2.67437	0.000114139	0.0138497
199221	'DZIP1L'	mRNA	9.33333	1	-3.24686	1.45129e-06	3.87036e-06	0.02	0.06	0	0.02	0	0.47	0.163333	0.0266667	-3.16804	0.180604	0.999981
200035	'NUDT17'	mRNA	60.03	14.21	-2.10324	4.93506e-22	3.31298e-21	0.68	0.7	0.28	0.23	1.59	6.19	2.67	0.553333	-2.09987	0.0510185	0.749797
200728	'TMEM17'	mRNA	30.83	7.65667	-2.03401	1.30218e-11	5.13559e-11	0.38	0.27	0.27	0.6	2.74	0.63	1.32333	0.306667	-2.08681	0.0421539	0.694577
201181	'ZNF385C'	mRNA	26	5.66667	-2.2224	4.92429e-11	1.86365e-10	0.07	0.32	0.02	0	0.84	1.02	0.62	0.136667	-2.20044	0.157452	0.999981
201633	'TIGIT'	mRNA	12.2033	182.543	3.87843	2.74299e-113	8.17102e-112	2.2	3.85	3.96	0.25	0	0.04	0.0966667	3.33667	3.93566	0.00012915	0.0152389
201780	'SLC10A4'	mRNA	0	3.66667	4.43497	0.000871931	0.00169051	0.06	0.09	0.16	0	0	0	0	0.103333	4.3169	0.173761	0.999981
201798	'TIGD4'	mRNA	1.33333	14.3333	3.4018	1.55819e-09	5.30732e-09	0.55	0.26	0.2	0	0.03	0.06	0.03	0.336667	3.44152	0.0268604	0.575161
203111	'ERICH5'	mRNA	15	0.666667	-4.51632	9.22519e-12	3.66729e-11	0	0.16	0	0.16	0.14	1.76	0.686667	0.0533333	-4.44642	0.0313412	0.614927
203859	'ANO5'	mRNA	8.33333	0.666667	-3.66832	1.74336e-06	4.60609e-06	0.02	0	0	0.22	0	0	0.0733333	0.00666667	-3.62968	0.24022	0.999981
2039	'DMTN'	mRNA	7.33333	37.3333	2.32346	1.02778e-15	5.1671e-15	0.1	1.03	1.57	0.33	0	0.22	0.183333	0.9	2.37696	0.071135	0.852872
2050	'EPHB4'	mRNA	0	4.33333	4.67598	0.000252732	0.000527405	0.11	0.09	0	0	0	0	0	0.0666667	4.55757	0.201292	0.999981
2052	'EPHX1'	mRNA	49.3333	16.3333	-1.61921	2.41068e-13	1.05663e-12	0.3	0.57	0.91	2.99	1.96	0.87	1.94	0.593333	-1.60249	0.0477812	0.725367
2053	'EPHX2'	mRNA	226.667	1211.33	2.39349	0	0	31.09	30.82	34.92	9.09	3.82	5.67	6.19333	32.2767	2.4264	1.98286e-11	4.2406e-08
2064	'ERBB2'	mRNA	49.6633	13	-1.95813	5.31675e-17	2.85009e-16	0.26	0.17	0.09	0.63	0.06	1.56	0.75	0.173333	-1.88389	0.070224	0.849691
2115	'ETV1'	mRNA	7.33333	1.66667	-2.16197	0.000599698	0.00118866	0	0.07	0	0.04	0.2	0	0.08	0.0233333	-2.19727	0.396642	0.999981
2121	'EVC'	mRNA	0	3.33333	4.29746	0.00163423	0.0030594	0.01	0.04	0.05	0	0	0	0	0.0333333	4.17947	0.208642	0.999981
213	'ALB'	mRNA	6.66667	0	-5.34639	3.16321e-06	8.15862e-06	0	0	0	0.36	0	0.19	0.183333	0	-5.15063	0.0980226	0.943888
2152	'F3'	mRNA	2.29	16.8867	2.858	1.44461e-09	4.92888e-09	0.3	0.68	0.5	0	0.13	0.06	0.0633333	0.493333	3.03737	0.0330289	0.625277
2162	'F13A1'	mRNA	17.3333	3.33333	-2.40298	1.86259e-08	5.82727e-08	0.13	0.03	0	0	0.8	0.03	0.276667	0.0533333	-2.44627	0.221841	0.999981
218	'ALDH3A1'	mRNA	0.85	6.24667	2.85309	0.00023625	0.0004945	0.23	0.19	0.13	0	0.01	0.05	0.02	0.183333	4.06549	0.0830049	0.894099
219623	'TMEM26'	mRNA	1	10.6667	3.39057	1.97297e-07	5.69881e-07	0.37	1.3	0.8	0.27	0	0	0.09	0.823333	3.42521	0.0777821	0.871624
219699	'UNC5B'	mRNA	208	42.3333	-2.32118	3.13638e-81	6.89441e-80	0.24	0.23	0.83	1.97	0	4.63	2.2	0.433333	-2.25348	0.234172	0.999981
219790	'RTKN2'	mRNA	164.667	540.333	1.68984	1.59717e-135	5.48581e-134	7.46	7.6	6.56	1.97	1.51	2.41	1.96333	7.20667	1.7127	7.10406e-08	3.57481e-05
2199	'FBLN2'	mRNA	21.3333	6.66667	-1.70254	5.99612e-07	1.65043e-06	0.01	0.09	0.17	0.39	0	0.54	0.31	0.09	-1.63949	0.291447	0.999981
219972	'MPEG1'	mRNA	439	45	-3.31069	1.91599e-243	1.13093e-241	0.49	0.3	0.99	2.82	1.92	13.24	5.99333	0.593333	-3.24999	5.56154e-06	0.001252
220	'ALDH1A3'	mRNA	6.33333	0.333333	-4.27239	1.23127e-05	2.98626e-05	0	0.02	0	0	0	0.37	0.123333	0.00666667	-4.08749	0.225012	0.999981
2200	'FBN1'	mRNA	38.6667	6	-2.71252	2.53622e-19	1.51783e-18	0.07	0.02	0.01	0.08	0.43	0.09	0.2	0.0333333	-2.73085	0.0162145	0.441536
220001	'VWCE'	mRNA	11	1.66667	-2.74693	1.39694e-06	3.73165e-06	0.02	0.08	0	0.2	0	0.45	0.216667	0.0333333	-2.67926	0.198678	0.999981
220136	'CFAP53'	mRNA	14	2.66667	-2.41678	3.9459e-07	1.10724e-06	0.07	0.05	0.16	0.25	0.5	0.74	0.496667	0.0933333	-2.38697	0.0763629	0.868389
220202	'ATOH7'	mRNA	6	1.33333	-2.19439	0.00173009	0.00322391	0.13	0.05	0	0	0	0.78	0.26	0.06	-2.11441	0.459763	0.999981
220323	'OAF'	mRNA	30	4.66667	-2.70896	2.55977e-15	1.26614e-14	0.2	0.2	0	0.98	0.06	1.47	0.836667	0.133333	-2.64773	0.0611862	0.801863
220416	'LRRC63'	mRNA	8	27.3333	1.74812	1.1508e-08	3.66438e-08	0.44	0.62	1.77	0.05	0.8	0.01	0.286667	0.943333	1.72811	0.153538	0.999981
2206	'MS4A2'	mRNA	13.6933	2.93	-2.24897	1.54644e-06	4.11582e-06	0.02	0.1	0.03	0.38	0	0.32	0.233333	0.05	-2.32414	0.176373	0.999981
221184	'CPNE2'	mRNA	64.6667	9	-2.86949	5.41626e-33	5.23145e-32	0.05	0.32	0.26	2.91	0.58	1.17	1.55333	0.21	-2.83095	0.00217351	0.123135
2213	'FCGR2B'	mRNA	30.6667	0.666667	-5.54803	1.30646e-23	9.30758e-23	0.06	0	0	0.1	1.62	2.25	1.32333	0.02	-5.5399	0.00101759	0.0744018
221336	'BEND6'	mRNA	19.6667	4.33333	-2.20667	1.25663e-08	3.99022e-08	0.08	0.02	0.13	0.62	0.65	0.12	0.463333	0.0766667	-2.19529	0.0752374	0.868389
2214	'FCGR3A'	mRNA	1.42333	7.33333	2.34073	0.000354588	0.000725054	0.22	0.21	0.22	0	0.13	0	0.0433333	0.216667	2.40131	0.251611	0.999981
2215	'FCGR3B'	mRNA	12.91	0.333333	-5.29984	9.15571e-11	3.41161e-10	0	0.03	0	0	1.18	0	0.393333	0.01	-5.21625	0.0653391	0.825009
221692	'PHACTR1'	mRNA	455.333	156	-1.56984	5.91382e-105	1.63626e-103	2.23	1.93	0.57	2.94	5.18	5.49	4.53667	1.57667	-1.54924	0.00206452	0.120142
2217	'FCGRT'	mRNA	563.333	150.667	-1.92709	1.35629e-171	6.07166e-170	4.64	6.38	8.29	10.83	19.14	44.02	24.6633	6.43667	-1.88597	0.000327776	0.0320453
221711	'SYCP2L'	mRNA	10.6667	1.33333	-3.02446	6.15798e-07	1.6944e-06	0.02	0.07	0	0	0.34	0.34	0.226667	0.03	-3.00903	0.148898	0.999981
221935	'SDK1'	mRNA	8	1	-3.02446	1.57327e-05	3.77381e-05	0	0	0.05	0.04	0	0.11	0.05	0.0166667	-2.95604	0.248058	0.999981
222643	'UNC5CL'	mRNA	1	9.66667	3.24855	1.15725e-06	3.10856e-06	0.14	0.44	0	0.06	0	0	0.02	0.193333	3.28468	0.179164	0.999981
222826	'FAM217A'	mRNA	0	4.33333	4.67598	0.000252732	0.000527405	0.49	0.38	0	0	0	0	0	0.29	4.5575	0.201821	0.999981
225	'ABCD2'	mRNA	16.77	59.8733	1.81157	4.83688e-18	2.72772e-17	1.13	0.55	0.32	0.29	0.07	0.09	0.15	0.666667	1.86532	0.0129097	0.388177
2254	'FGF9'	mRNA	40.3333	12	-1.7734	1.64697e-12	6.86394e-12	0.27	0.22	0	0.61	0.21	0.82	0.546667	0.163333	-1.72308	0.147123	0.999981
2264	'FGFR4'	mRNA	15.6667	1.66667	-3.25713	4.08952e-10	1.45123e-09	0.02	0.05	0.04	0	0.96	0	0.32	0.0366667	-3.30463	0.120817	0.994426
22871	'NLGN1'	mRNA	38.2233	13.55	-1.52063	7.34805e-10	2.55913e-09	0.05	0.04	0.04	0.07	0.05	0.29	0.136667	0.0433333	-1.50361	0.104987	0.965265
22917	'ZP1'	mRNA	16	3.66667	-2.15	4.38513e-07	1.22371e-06	0.21	0.3	0	0.7	1.66	0.04	0.8	0.17	-2.16972	0.190652	0.999981
22974	'TPX2'	mRNA	30.6667	94.6667	1.60172	1.84247e-23	1.30447e-22	3.52	1.18	0.4	1.26	0.05	0.44	0.583333	1.7	1.6473	0.096541	0.943479
22979	'EFR3B'	mRNA	191.667	18.6667	-3.38453	2.10983e-109	6.09138e-108	0.26	0.12	0.07	2.35	0.81	1.49	1.55	0.15	-3.34753	7.83121e-08	3.72178e-05
2298	'FOXD4'	mRNA	4	0	-4.60943	0.00040635	0.000825442	0	0	0	0.12	0	0.23	0.116667	0	-4.40061	0.235889	0.999981
22982	'DIP2C'	mRNA	53	18.3333	-1.55599	1.64287e-13	7.283e-13	0.16	0.2	0.11	0.23	0.81	0.4	0.48	0.156667	-1.55079	0.0346965	0.640369
22989	'MYH15'	mRNA	17.6667	1.33333	-3.75239	2.25162e-12	9.30725e-12	0.02	0.01	0.01	0.03	0	0.52	0.183333	0.0133333	-3.67432	0.0506966	0.746478
2299	'FOXI1'	mRNA	17	5.66667	-1.60943	1.86474e-05	4.45219e-05	0	0.13	0.32	0	0	1.5	0.5	0.15	-1.52801	0.497565	0.999981
22997	'IGSF9B'	mRNA	4	11.6667	1.51986	0.000745287	0.00145971	0.01	0.03	0.08	0.04	0	0	0.0133333	0.04	1.55814	0.432642	0.999981
22998	'LIMCH1'	mRNA	24.6667	3	-3.06399	2.36354e-14	1.10657e-13	0.04	0.04	0	0.13	0.17	0.42	0.24	0.0266667	-3.02134	0.0187564	0.478961
230	'ALDOC'	mRNA	13035.7	4007	-1.72633	0	0	153.74	102.98	212.62	442.41	221.77	911.02	525.067	156.447	-1.67505	0.000514757	0.0449336
23001	'WDFY3'	mRNA	37.3333	7	-2.4395	8.30453e-17	4.40944e-16	0.07	0.02	0	0.2	0.51	0.06	0.256667	0.03	-2.44159	0.0506065	0.746478
23007	'PLCH1'	mRNA	26	126	2.25238	1.97934e-47	2.65752e-46	0.94	0.7	1.74	0.18	0	0.55	0.243333	1.12667	2.3216	0.0240325	0.54257
23022	'PALLD'	mRNA	94	33.56	-1.51038	7.28514e-22	4.86195e-21	0.57	0.2	0.57	0.85	1.75	1.18	1.26	0.446667	-1.50186	0.0173691	0.453691
23034	'SAMD4A'	mRNA	14.6667	90.3333	2.59825	2.08587e-40	2.42823e-39	1.01	1	0.49	0.23	0.08	0.12	0.143333	0.833333	2.62984	8.54773e-05	0.0105973
2304	'FOXE1'	mRNA	0	3.66667	4.43497	0.000871931	0.00169051	0.12	0.07	0	0	0	0	0	0.0633333	4.31646	0.25482	0.999981
23052	'ENDOD1'	mRNA	38.6667	172.333	2.13157	4.37877e-60	7.41599e-59	1.74	2.56	2.3	0.61	0.2	0.7	0.503333	2.2	2.17627	8.06697e-05	0.0102998
23096	'IQSEC2'	mRNA	11.3333	41.3333	1.84227	3.43692e-13	1.48964e-12	0.63	0.32	0.4	0.18	0.29	0.16	0.21	0.45	1.87964	0.0148457	0.420157
23148	'NACAD'	mRNA	0.333333	6.66667	4.29746	8.41331e-06	2.07768e-05	0.03	0.03	0.18	0	0	0.01	0.00333333	0.08	4.21771	0.0838628	0.897878
23158	'TBC1D9'	mRNA	11.6667	0	-6.15375	6.87065e-10	2.39968e-09	0	0	0	0.21	0.01	0.16	0.126667	0	-5.95747	0.00981464	0.329899
23176	'SEPTIN8'	mRNA	1.66667	19.6667	3.53625	6.81075e-13	2.90688e-12	0.17	0.3	0.42	0.08	0.02	0	0.0333333	0.296667	3.55871	0.0135545	0.401711
23189	'KANK1'	mRNA	32	3.33333	-3.2875	2.98781e-19	1.7834e-18	0.05	0.05	0.01	0.13	0.9	0.06	0.363333	0.0366667	-3.31637	0.0095903	0.324433
23205	'ACSBG1'	mRNA	11.9167	50.3467	2.05445	6.03416e-18	3.38376e-17	0.66	1.09	0.48	0.09	0.02	0.32	0.143333	0.743333	2.18538	0.0521475	0.756668
23209	'MLC1'	mRNA	392.667	104	-1.94119	2.27928e-121	7.22165e-120	2.29	1.96	1.49	12.81	7.27	5.2	8.42667	1.91333	-1.91652	5.33619e-06	0.00121729
2322	'FLT3'	mRNA	189.667	25.6667	-2.90996	1.32771e-94	3.36404e-93	0.17	0.76	0.49	3.02	0	7.32	3.44667	0.473333	-2.84078	0.136867	0.999981
23220	'DTX4'	mRNA	36.3333	9.66667	-1.93467	1.15885e-12	4.88072e-12	0.14	0.06	0.12	0.11	0.49	0.61	0.403333	0.106667	-1.91079	0.0453606	0.714618
23242	'COBL'	mRNA	0.333333	7.33333	4.43497	2.50453e-06	6.52521e-06	0	0.01	0.25	0	0	0.02	0.00666667	0.0866667	4.35529	0.123927	0.999981
23251	'MINAR1'	mRNA	0	4.66667	4.78289	0.00013721	0.000295343	0.12	0.01	0	0	0	0	0	0.0433333	4.66412	0.194353	0.999981
2327	'FMO2'	mRNA	15	0.333333	-5.51632	2.50927e-12	1.03467e-11	0.01	0	0	0	0.52	0	0.173333	0.00333333	-5.46027	0.0464447	0.715986
23286	'WWC1'	mRNA	18.24	5.49333	-1.75582	2.40532e-06	6.27699e-06	0.16	0.01	0.01	0.37	0.21	0.03	0.203333	0.06	-1.87142	0.237513	0.999981
23302	'WSCD1'	mRNA	0.333333	6.33333	4.22346	1.54687e-05	3.71803e-05	0.06	0.1	0.06	0	0.01	0	0.00333333	0.0733333	4.14356	0.0730217	0.863415
2331	'FMOD'	mRNA	16.6667	0	-6.66832	2.70428e-13	1.18142e-12	0	0	0	0	0	1.05	0.35	0	-6.44456	0.0307865	0.613185
23327	'NEDD4L'	mRNA	97.7667	33.5767	-1.56635	7.86786e-24	5.66863e-23	0.21	0.2	0.26	0.47	1.02	0.55	0.68	0.223333	-1.56912	0.00701222	0.265467
23329	'TBC1D30'	mRNA	3.33333	0	-4.34639	0.0014446	0.00272408	0	0	0	0.04	0.01	0.03	0.0266667	0	-4.15791	0.213122	0.999981
23336	'SYNM'	mRNA	13.3333	3.33333	-2.02446	9.09874e-06	2.23672e-05	0.07	0.02	0	0.01	0.02	0.3	0.11	0.03	-1.95229	0.295587	0.999981
23363	'OBSL1'	mRNA	138	29.3333	-2.25852	8.41724e-53	1.24903e-51	0.37	0.46	0.52	3.11	1.14	2.45	2.23333	0.45	-2.22111	3.1245e-05	0.00499599
23373	'CRTC1'	mRNA	37.3333	109	1.52133	6.00739e-25	4.5139e-24	1.57	2.07	2.32	0.51	0.36	0.79	0.553333	1.98667	1.56604	0.00820523	0.299106
23380	'SRGAP2'	mRNA	171.55	610.837	1.80769	8.1464e-168	3.54725e-166	6.32	8.82	5.35	2.44	1.4	1.98	1.94	6.83	1.84268	1.72768e-07	6.87417e-05
23406	'COTL1'	mRNA	4557.33	1099.67	-2.07559	0	0	16.25	26.21	67.79	152.45	57.26	269.28	159.663	36.75	-2.02304	0.000638764	0.0538219
23416	'KCNH3'	mRNA	1.66667	10.6667	2.65361	3.73191e-06	9.56198e-06	0.02	0.07	0.43	0.04	0	0.05	0.03	0.173333	2.70984	0.149105	0.999981
23426	'GRIP1'	mRNA	18.3333	3.33333	-2.4839	3.72878e-09	1.23315e-08	0.06	0.06	0	0.2	0.21	0.27	0.226667	0.04	-2.4561	0.0622473	0.810051
23428	'SLC7A8'	mRNA	122	39	-1.6698	5.35515e-32	5.06198e-31	0.96	0.24	0.46	2.16	0.7	3.23	2.03	0.553333	-1.62075	0.0204754	0.504441
23430	'TPSD1'	mRNA	34.3067	0.333333	-6.70984	1.1249e-25	8.63978e-25	0	0.04	0	1.38	0.21	2.71	1.43333	0.0133333	-6.5179	0.000134782	0.0154892
23495	'TNFRSF13B'	mRNA	14	1.33333	-3.41678	1.64728e-09	5.59639e-09	0	0.15	0.04	0.05	1.27	0.72	0.68	0.0633333	-3.41705	0.0535574	0.763485
23551	'RASD2'	mRNA	0	3.33333	4.29746	0.00163423	0.0030594	0.06	0.16	0	0	0	0	0	0.0733333	4.17926	0.287802	0.999981
23555	'TSPAN15'	mRNA	169.017	19.2033	-3.1622	2.74916e-91	6.76133e-90	0.77	0.94	0.32	4.37	5.45	8.27	6.03	0.676667	-3.15105	3.06831e-08	1.87485e-05
23576	'DDAH1'	mRNA	2	9.66667	2.24855	6.26093e-05	0.000141172	0.26	0.22	0	0.02	0.08	0	0.0333333	0.16	2.22214	0.292034	0.999981
23621	'BACE1'	mRNA	82.7033	20.3333	-2.04856	8.30195e-29	7.12483e-28	0.12	0.27	0.31	0.29	1.84	0.84	0.99	0.233333	-2.06956	0.0108994	0.351182
23630	'KCNE5'	mRNA	0	3.66667	4.43497	0.000871931	0.00169051	0.09	0.05	0.33	0	0	0	0	0.156667	4.3169	0.185219	0.999981
23632	'CA14'	mRNA	24.9	3.48	-2.86345	1.20032e-13	5.38254e-13	0.27	0.05	0	0.63	0.82	0.19	0.546667	0.106667	-2.8923	0.0337767	0.63088
23677	'SH3BP4'	mRNA	170.667	46.6667	-1.89518	3.58162e-52	5.25118e-51	0.75	0.39	0.47	4.1	0.77	1.15	2.00667	0.536667	-1.85945	0.00603696	0.238583
23705	'CADM1'	mRNA	1588.33	273.333	-2.56324	0	0	5.07	3.21	2.46	31.75	16.05	13.57	20.4567	3.58	-2.53749	9.50162e-10	8.12816e-07
23762	'OSBP2'	mRNA	41.3333	7.33333	-2.51923	4.50771e-19	2.67558e-18	0.02	0.2	0.16	0.42	0.02	1.84	0.76	0.126667	-2.44766	0.0686204	0.843409
23779	'ARHGAP8'	mRNA	5.33	21.37	1.97891	4.05785e-08	1.23936e-07	1.71	0.97	0	0.11	0.54	0	0.216667	0.893333	2.03569	0.260271	0.999981
238	'ALK'	mRNA	6.33333	0.333333	-4.27239	1.23127e-05	2.98626e-05	0.03	0	0	0.08	0.15	0.07	0.1	0.01	-4.1687	0.0760116	0.868389
24147	'FJX1'	mRNA	0	3.66667	4.43497	0.000871931	0.00169051	0	0.03	0.24	0	0	0	0	0.09	4.31705	0.265378	0.999981
246	'ALOX15'	mRNA	14	0.333333	-5.41678	1.39104e-11	5.47112e-11	0.02	0	0	0	0	0.97	0.323333	0.00666667	-5.23148	0.0635128	0.818973
2487	'FRZB'	mRNA	10	2.33333	-2.124	7.40035e-05	0.000165494	0.02	0.15	0	0.07	0.64	0	0.236667	0.0566667	-2.1624	0.318835	0.999981
2516	'NR5A1'	mRNA	30.6667	1.33333	-4.54803	1.61564e-22	1.10461e-21	0.06	0.02	0	0.26	0.34	1.24	0.613333	0.0266667	-4.49818	0.000977699	0.0721011
253650	'ANKRD18A'	mRNA	9.33333	2	-2.24686	7.34581e-05	0.000164413	0.04	0.04	0	0.12	0.05	0.12	0.0966667	0.0266667	-2.20669	0.187982	0.999981
254187	'TSGA10IP'	mRNA	0.333333	5	3.88243	0.00018044	0.000382786	0.12	0.15	0.15	0.03	0	0	0.01	0.14	3.80252	0.125448	0.999981
254827	'NAALADL2'	mRNA	63	19.3333	-1.72873	4.32255e-18	2.44459e-17	0.22	0.43	0.02	0.76	1.77	1.05	1.19333	0.223333	-1.7094	0.0385438	0.675662
2550	'GABBR1'	mRNA	118	36.3333	-1.72389	2.35974e-32	2.24788e-31	0.74	0.44	0.38	2.13	0.96	2.21	1.76667	0.52	-1.68447	0.00261861	0.137829
255231	'MCOLN2'	mRNA	71.6667	11	-2.72826	1.26821e-34	1.27356e-33	0.55	0.14	0.02	0.81	0.66	4.37	1.94667	0.236667	-2.67113	0.0146313	0.417212
2560	'GABRB1'	mRNA	0.666667	5.49	3.0173	0.000395638	0.000805375	0.04	0.05	0	0	0	0.01	0.00333333	0.03	3.04379	0.285341	0.999981
256006	'ANKRD31'	mRNA	0.666667	8.33333	3.61939	2.38958e-06	6.23899e-06	0.04	0.05	0.2	0.02	0	0	0.00666667	0.0966667	3.65313	0.0889908	0.91722
2561	'GABRB2'	mRNA	8.33333	0.333333	-4.66832	3.11432e-07	8.83306e-07	0	0.01	0	0	0	0.2	0.0666667	0.00333333	-4.48328	0.154741	0.999981
256281	'NUDT14'	mRNA	458.677	1396	1.58128	0	0	43.44	99.53	204.98	39.5	34.02	46.93	40.15	115.983	1.61211	0.0019604	0.1181
256394	'SERPINA11'	mRNA	32.3333	220.667	2.74631	7.36753e-102	1.98338e-100	7.79	11.61	10.55	1.08	1.54	1.74	1.45333	9.98333	2.77096	5.52567e-10	5.25215e-07
256815	'C10orf67'	mRNA	2.66667	11.3333	2.063	4.01903e-05	9.24462e-05	0.28	0.53	0.31	0.17	0	0.23	0.133333	0.373333	2.12094	0.183148	0.999981
2571	'GAD1'	mRNA	0	6	5.14546	1.25271e-05	3.03434e-05	0.17	0	0.27	0	0	0	0	0.146667	5.0273	0.117733	0.990315
257364	'SNX33'	mRNA	10	31	1.6078	1.02021e-08	3.25899e-08	0.25	0.34	0.51	0.43	0.12	0	0.183333	0.366667	1.62944	0.19809	0.999981
25758	'KIAA1549L'	mRNA	6.33333	0	-5.27239	5.70937e-06	1.43597e-05	0	0	0	0.05	0	0.11	0.0533333	0	-5.06273	0.111119	0.975328
2583	'B4GALNT1'	mRNA	66.3333	250.333	1.89158	3.0267e-74	6.14477e-73	1.39	3.15	7.05	0.99	0.79	1.79	1.19	3.86333	1.93939	0.00200581	0.118745
25833	'POU2F3'	mRNA	21.6667	1	-4.46187	3.02585e-16	1.5596e-15	0.07	0	0	0	0.41	1.14	0.516667	0.0233333	-4.42012	0.0313259	0.614927
25849	'PARM1'	mRNA	96	12.6667	-2.94646	2.24926e-49	3.1198e-48	0.13	0.17	0.14	0.36	0.94	2.15	1.15	0.146667	-2.90589	0.000134378	0.0154892
25854	'FAM149A'	mRNA	7.33333	1	-2.89893	5.12431e-05	0.000116483	0	0.01	0.02	0	0	0.48	0.16	0.01	-2.81814	0.312202	0.999981
25890	'ABI3BP'	mRNA	15	1.33333	-3.51632	2.73967e-10	9.89172e-10	0.01	0.03	0	0	0.43	0.02	0.15	0.0133333	-3.55824	0.0905756	0.922415
25903	'OLFML2B'	mRNA	36.3333	2	-4.20769	1.82179e-25	1.39251e-24	0.06	0.04	0	0.8	0	1.29	0.696667	0.0333333	-4.14311	0.0116778	0.365077
25925	'ZNF521'	mRNA	66	18.3333	-1.87246	6.89314e-21	4.42789e-20	0.14	0.18	0.33	0.22	0.79	1.38	0.796667	0.216667	-1.83872	0.0228577	0.530069
25928	'SOSTDC1'	mRNA	92.3333	20.3333	-2.20747	5.81379e-35	5.90155e-34	0	0.69	1.44	0	0	10.19	3.39667	0.71	-2.12506	0.568928	0.999981
25946	'ZNF385A'	mRNA	583.667	120.667	-2.29858	9.11405e-222	4.8906e-220	2.2	1.95	5.14	12.69	3.84	30.04	15.5233	3.09667	-2.23925	0.000670917	0.0554527
2596	'GAP43'	mRNA	12.3333	4	-1.64896	0.000207265	0.000436583	0.3	0.14	0	1.57	0	0.02	0.53	0.146667	-1.6092	0.44752	0.999981
25960	'ADGRA2'	mRNA	53.1433	15.9967	-1.75658	8.12856e-16	4.10862e-15	0.13	0.17	0.11	0.69	0.45	0.22	0.453333	0.136667	-1.75675	0.0172438	0.453691
25973	'PARS2'	mRNA	5	20.3333	1.99938	7.05516e-08	2.11151e-07	0.41	0.8	0.41	0.35	0.05	0	0.133333	0.54	2.02629	0.146721	0.999981
26	'AOC1'	mRNA	3	14	2.19793	2.03294e-06	5.33669e-06	0.08	0.05	0.86	0	0	0.23	0.0766667	0.33	2.27371	0.257956	0.999981
26002	'MOXD1'	mRNA	0	51	8.23292	7.86549e-33	7.56501e-32	0.57	2.37	0.29	0	0	0	0	1.07667	8.11489	5.89904e-07	0.000204701
260293	'CYP4X1'	mRNA	0	7.66667	5.4991	6.92498e-07	1.89775e-06	0	0	0.6	0	0	0	0	0.2	5.38118	0.136234	0.999981
260434	'PYDC1'	mRNA	3.33333	0	-4.34639	0.0014446	0.00272408	0	0	0	0.59	0.15	0.72	0.486667	0	-4.15386	0.213964	0.999981
260436	'FDCSP'	mRNA	3.66667	30.3333	3.0239	7.63932e-17	4.06233e-16	1.56	5.41	8.79	0.18	1.13	0.71	0.673333	5.25333	3.03444	0.0092328	0.322161
26053	'AUTS2'	mRNA	400.667	142.333	-1.51759	3.36833e-88	7.95275e-87	0.98	1.57	1.94	4.77	4.14	4.84	4.58333	1.49667	-1.48791	0.000131838	0.0154494
2624	'GATA2'	mRNA	21.6667	0.333333	-6.04683	3.91569e-17	2.10897e-16	0	0.02	0	0.11	0	1.11	0.406667	0.00666667	-5.86563	0.00854756	0.307227
26248	'OR2K2'	mRNA	5	0	-4.93136	6.33674e-05	0.00014273	0	0	0	0	0.74	0	0.246667	0	-4.83674	0.21768	0.999981
26251	'KCNG2'	mRNA	16.6267	1.64667	-3.36034	6.77648e-11	2.54529e-10	0.02	0.02	0	0	0.36	0.03	0.13	0.0133333	-3.68178	0.0731566	0.863793
26261	'FBXO24'	mRNA	9.66667	34.3333	1.80405	6.2774e-11	2.36062e-10	0.6	0.88	0.86	0.29	0	0.29	0.193333	0.78	1.86544	0.10507	0.965265
2645	'GCK'	mRNA	0.666667	4.66667	2.78289	0.00170311	0.00317771	0.45	0.23	0.04	0	0.11	0	0.0366667	0.24	2.75331	0.285296	0.999981
26468	'LHX6'	mRNA	0	8	5.5605	3.92497e-07	1.10273e-06	0.26	0.2	0	0	0	0	0	0.153333	5.44206	0.0624027	0.810051
265	'AMELX'	mRNA	6	0	-5.19439	1.03493e-05	2.52679e-05	0	0	0	0.15	0	0	0.05	0	-5.01288	0.199433	0.999981
26509	'MYOF'	mRNA	0	3.66667	4.43497	0.000871931	0.00169051	0	0.1	0	0	0	0	0	0.0333333	4.31703	0.272103	0.999981
2651	'GCNT2'	mRNA	20.6667	7	-1.58634	3.00389e-06	7.76024e-06	0.4	0.22	0	0.88	0.06	1.04	0.66	0.206667	-1.53139	0.299338	0.999981
26579	'MYEOV'	mRNA	0.333333	6.66667	4.29746	8.41331e-06	2.07768e-05	0.15	0.19	0.22	0	0	0.03	0.01	0.186667	4.21757	0.0648106	0.824596
2661	'GDF9'	mRNA	6.66667	23.6667	1.80335	5.7664e-08	1.73788e-07	0.63	0.42	0.21	0.05	0.02	0.28	0.116667	0.42	1.86794	0.129537	0.999981
2662	'GDF10'	mRNA	0	6	5.14546	1.25271e-05	3.03434e-05	0	0	0.38	0	0	0	0	0.126667	5.02753	0.196448	0.999981
266727	'MDGA1'	mRNA	2	9.33333	2.19793	0.000105121	0.000230854	0	0.13	0.2	0.07	0	0	0.0233333	0.11	2.23579	0.352452	0.999981
2674	'GFRA1'	mRNA	11	0.333333	-5.06886	2.60613e-09	8.73112e-09	0	0.01	0	0	0.44	0	0.146667	0.00333333	-5.01263	0.0851315	0.902985
2675	'GFRA2'	mRNA	74.6667	16.6667	-2.18796	2.67161e-28	2.25397e-27	0.14	0.42	0.14	0.86	1.86	0.43	1.05	0.233333	-2.19468	0.00652502	0.250869
2676	'GFRA3'	mRNA	40.3333	8	-2.35837	2.14747e-17	1.17488e-16	0.13	0	0.59	1.03	1.53	1.35	1.30333	0.24	-2.33935	0.0467029	0.715986
26762	'HAVCR1'	mRNA	0.333333	11	5.01993	3.69766e-09	1.22362e-08	0.05	0.29	0.87	0.04	0	0	0.0133333	0.403333	4.94021	0.0207016	0.504441
26872	'STEAP1'	mRNA	7.66667	0	-5.54803	5.51075e-07	1.52249e-06	0	0	0	0	0	1.29	0.43	0	-5.32449	0.144874	0.999981
2688	'GH1'	mRNA	6.66667	0	-5.34639	3.16321e-06	8.15862e-06	0	0	0	0.11	1.78	0	0.63	0	-5.24734	0.101176	0.957131
26974	'ZNF285'	mRNA	10.5633	58.9833	2.45678	2.00452e-25	1.53071e-24	0.35	0.58	0.75	0.26	0.01	0.04	0.103333	0.56	2.57103	0.0247076	0.552577
2701	'GJA4'	mRNA	0	6.33333	5.22346	6.96444e-06	1.73466e-05	0.04	0	0.66	0	0	0	0	0.233333	5.10551	0.120192	0.994426
27033	'ZBTB32'	mRNA	2.66667	20.6667	2.92973	1.22973e-11	4.85587e-11	0.86	0.2	1.14	0.26	0	0	0.0866667	0.733333	2.96633	0.0741813	0.867293
2706	'GJB2'	mRNA	17	3	-2.52696	9.87557e-09	3.15975e-08	0	0.09	0.15	0.3	0	1.1	0.466667	0.08	-2.45515	0.187864	0.999981
27063	'ANKRD1'	mRNA	5.66667	0.333333	-4.11193	4.26968e-05	9.77952e-05	0.04	0	0	0.4	0.22	0	0.206667	0.0133333	-3.99969	0.161506	0.999981
27065	'NSG1'	mRNA	31.6667	5	-2.68743	5.82156e-16	2.96037e-15	0.17	0.12	0.13	0.28	2.37	0	0.883333	0.14	-2.72625	0.0685617	0.843294
27077	'B9D1'	mRNA	10.7667	0	-6.03793	2.98071e-09	9.94421e-09	0	0	0	0	0.3	1.75	0.683333	0	-5.87092	0.0284577	0.590156
27098	'CLUL1'	mRNA	14.3333	4.66667	-1.64337	6.61216e-05	0.000148671	0.05	0	0.51	0	1.6	0	0.533333	0.186667	-1.69101	0.476574	0.999981
27132	'CPNE7'	mRNA	353.667	1304.67	1.85875	0	0	15.32	30.98	49.84	7.42	6.42	13.22	9.02	32.0467	1.89774	7.6052e-05	0.00992473
27134	'TJP3'	mRNA	0	8	5.5605	3.92497e-07	1.10273e-06	0.04	0.27	0.16	0	0	0	0	0.156667	5.44254	0.0269985	0.575894
27136	'MORC1'	mRNA	13.6667	1.33333	-3.38202	2.9917e-09	9.97672e-09	0	0	0.06	0.33	0	0.37	0.233333	0.02	-3.32148	0.136552	0.999981
27143	'PALD1'	mRNA	19.3333	2.66667	-2.88245	5.488e-11	2.07036e-10	0.11	0	0	0.29	0	0.42	0.236667	0.0366667	-2.82232	0.175679	0.999981
27179	'IL36A'	mRNA	0.333333	12.6667	5.22346	2.06311e-10	7.5068e-10	0.2	2.09	0.45	0.04	0	0	0.0133333	0.913333	5.14372	0.0127394	0.385868
2719	'GPC3'	mRNA	0.333333	15.3333	5.4991	2.22844e-12	9.21502e-12	0.52	0.46	0.41	0.03	0	0	0.01	0.463333	5.41908	0.00284606	0.146077
27233	'SULT1C4'	mRNA	9.73333	2	-2.3074	3.87902e-05	8.93868e-05	0.08	0.07	0	0.23	0.45	0.07	0.25	0.05	-2.30472	0.176321	0.999981
27237	'ARHGEF16'	mRNA	0	6.33333	5.22346	6.96444e-06	1.73466e-05	0	0.04	0.56	0	0	0	0	0.2	5.10556	0.120185	0.994426
27299	'ADAMDEC1'	mRNA	1	12	3.5605	1.84641e-08	5.78004e-08	0.55	0.1	0.34	0.03	0.05	0	0.0266667	0.33	3.55699	0.0408511	0.685746
2740	'GLP1R'	mRNA	46	1.66667	-4.81106	1.25708e-33	1.23135e-32	0	0.04	0.01	0.62	0	0.61	0.41	0.0166667	-4.75073	0.00351764	0.167176
2781	'GNAZ'	mRNA	20.3333	4.33333	-2.25476	4.50252e-09	1.47937e-08	0.06	0.1	0.09	0.12	0.82	0.24	0.393333	0.0833333	-2.26622	0.0595475	0.795098
2784	'GNB3'	mRNA	30.5933	0	-7.54457	6.29547e-22	4.21204e-21	0	0	0	0	3.66	0	1.22	0	-21.5517	3.53608e-08	1.95158e-05
2788	'GNG7'	mRNA	89.3267	29.0167	-1.64667	1.9695e-23	1.39192e-22	0.26	0.4	0.55	0.91	0.67	2.29	1.29	0.403333	-1.59419	0.0199257	0.496953
2793	'GNGT2'	mRNA	212.333	73	-1.56483	1.04247e-49	1.46635e-48	3.13	5.25	7.34	7.68	7.1	31.61	15.4633	5.24	-1.51121	0.0200679	0.499388
2797	'GNRH2'	mRNA	0	8	5.5605	3.92497e-07	1.10273e-06	0.25	0.14	0.18	0	0	0	0	0.19	5.44235	0.021708	0.519193
2812	'GP1BB'	mRNA	2.66667	9.66667	1.83352	0.000452648	0.000913493	0.24	0.63	1.23	0.08	0	0.52	0.2	0.7	1.90199	0.28334	0.999981
2815	'GP9'	mRNA	33	0.666667	-5.65382	2.61143e-25	1.98466e-24	0.18	0	0	1.87	3.61	2.18	2.55333	0.06	-5.6447	0.000121192	0.0144495
2817	'GPC1'	mRNA	1.66667	10	2.5605	1.12296e-05	2.73606e-05	0.09	0.16	0.25	0.03	0.05	0	0.0266667	0.166667	2.55649	0.12705	0.999981
28227	'PPP2R3B'	mRNA	78.6667	28	-1.51479	1.25299e-18	7.29989e-18	0.58	0.91	0.65	1.26	3.44	1.55	2.08333	0.713333	-1.51314	0.0208452	0.504441
28231	'SLCO4A1'	mRNA	55	213	1.92889	4.4272e-65	7.93659e-64	2.85	4.8	3.38	1.13	0.65	1.03	0.936667	3.67667	1.96936	4.18236e-05	0.00644649
2825	'CMKLR2'	mRNA	15.4633	2.33333	-2.75285	1.0179e-08	3.2529e-08	0.13	0.08	0.03	0.19	1.32	0.15	0.553333	0.08	-2.76256	0.0568397	0.781728
283212	'KLHL35'	mRNA	4	19.6667	2.27322	9.06548e-09	2.90814e-08	0.19	0.28	1.21	0.36	0	0	0.12	0.56	2.31111	0.189253	0.999981
283229	'CRACR2B'	mRNA	33.3333	137.667	2.02168	2.62738e-45	3.36325e-44	0.3	5.19	6.28	0.51	0.86	1.88	1.08333	3.92333	2.06172	0.0204697	0.504441
283316	'CD163L1'	mRNA	9	1	-3.19439	2.63914e-06	6.85017e-06	0	0.03	0	0.01	0.02	0.35	0.126667	0.01	-3.12535	0.171633	0.999981
283420	'CLEC9A'	mRNA	283.333	51	-2.4984	1.27843e-119	4.00282e-118	1.38	0.58	3.48	6.06	3.98	21.82	10.62	1.81333	-2.44146	0.00127934	0.088616
283446	'MYO1H'	mRNA	0.666667	11.9733	4.14225	3.4045e-09	1.12942e-08	0.06	0.26	0.1	0.02	0	0.01	0.01	0.14	4.14777	0.0220507	0.522528
2835	'GPR12'	mRNA	24.6667	1.00333	-4.64415	1.44638e-18	8.38522e-18	0.04	0	0	0.05	0.55	0.37	0.323333	0.0133333	-4.64134	0.00469499	0.199817
283518	'KCNRG'	mRNA	29	10.3	-1.51787	8.4605e-08	2.51277e-07	0.62	0.79	0.09	2.24	1.18	0.69	1.37	0.5	-1.53887	0.13617	0.999981
283521	'TMEM272'	mRNA	9	2.33333	-1.972	0.000338671	0.000694691	0.06	0.05	0	0	0.41	0	0.136667	0.0366667	-2.01953	0.421476	0.999981
283554	'GPR137C'	mRNA	9.33333	1.66667	-2.50989	2.32028e-05	5.47381e-05	0.01	0.07	0.01	0.19	0.22	0	0.136667	0.03	-2.51699	0.185993	0.999981
2838	'GPR15'	mRNA	29.3333	87.3333	1.54953	8.07492e-21	5.17451e-20	4.27	1.9	0	0.28	0.88	0.87	0.676667	2.05667	1.56772	0.197183	0.999981
283933	'ZNF843'	mRNA	0	5	4.88243	7.48809e-05	0.000167222	0.04	0.19	0.28	0	0	0	0	0.17	4.76447	0.101851	0.958461
284013	'VMO1'	mRNA	62.6667	1	-5.99409	1.70596e-46	2.23953e-45	0	0.36	0	2.26	2.84	16	7.03333	0.12	-5.93613	1.36968e-05	0.00263301
284071	'MEIOC'	mRNA	1	5.33333	2.39057	0.00204158	0.00377194	0.04	0.14	0.09	0.04	0	0	0.0133333	0.09	2.42646	0.300582	0.999981
284252	'KCTD1'	mRNA	9.33333	3	-1.66189	0.00117274	0.00223672	0.08	0.12	0.1	0.34	0.69	0.04	0.356667	0.1	-1.67587	0.279286	0.999981
284274	'SMIM21'	mRNA	0.333333	4	3.5605	0.00116194	0.00221863	0	0.01	0.35	0	0	0.01	0.00333333	0.12	3.48082	0.285308	0.999981
284340	'CXCL17'	mRNA	0	3.66667	4.43497	0.000871931	0.00169051	0.13	0.34	0.24	0	0	0	0	0.236667	4.3169	0.172337	0.999981
284348	'LYPD5'	mRNA	0	8.66667	5.67598	1.2739e-07	3.73612e-07	0.11	0.11	0.44	0	0	0	0	0.22	5.55796	0.0206255	0.504441
284403	'WDR62'	mRNA	27.3333	6.66667	-2.06009	1.3133e-10	4.84773e-10	0.2	0.18	0.03	0.92	0	0.87	0.596667	0.136667	-2.00101	0.165359	0.999981
284498	'C1orf167'	mRNA	3.02667	0	-4.20716	0.00261221	0.00474587	0	0	0	0.03	0.1	0	0.0433333	0	-4.08025	0.299804	0.999981
284521	'OR2L13'	mRNA	0.666667	5.33333	2.97554	0.000522918	0.00104512	0.42	0.07	0.03	0	0	0.06	0.02	0.173333	3.04071	0.23488	0.999981
284541	'CYP4A22'	mRNA	7.11667	1.59	-2.18664	0.000662449	0.00130597	0	0.09	0.05	0.11	0.45	0.04	0.2	0.0466667	-2.44051	0.232939	0.999981
2848	'GPR25'	mRNA	2	19	3.22346	1.08806e-11	4.3114e-11	0.89	2.28	0.21	0.35	0	0	0.116667	1.12667	3.25959	0.0598592	0.795187
285267	'ZNF619'	mRNA	10.35	45.6667	2.11705	5.29244e-17	2.83801e-16	0.49	1.18	1.54	0.39	0.04	0.19	0.206667	1.07	2.15928	0.0148216	0.420157
2853	'GPR31'	mRNA	27.3333	0.333333	-6.38202	4.82011e-21	3.11762e-20	0.02	0	0	0.46	0	1.41	0.623333	0.00666667	-6.2072	0.00286023	0.146077
285313	'IGSF10'	mRNA	0	5.92333	5.12691	1.43468e-05	3.45804e-05	0.02	0.09	0	0	0	0	0	0.0366667	4.94492	0.134292	0.999981
285382	'C3orf70'	mRNA	25.1233	8.06333	-1.66404	9.84474e-08	2.91032e-07	0.1	0.06	0.04	0.07	0.54	0.02	0.21	0.0666667	-1.74609	0.189215	0.999981
285498	'RNF212'	mRNA	7.33333	32.3333	2.11602	1.80027e-12	7.49109e-12	0.6	0.79	2.86	0.63	0.57	0.03	0.41	1.41667	2.13028	0.070455	0.850681
285590	'SH3PXD2B'	mRNA	0.333333	4.66667	3.78289	0.000335112	0.000687833	0.02	0.04	0.07	0.01	0	0	0.00333333	0.0433333	3.70303	0.164032	0.999981
285659	'OR2V2'	mRNA	3	0	-4.19439	0.00275107	0.00498056	0	0	0	0.1	0	0.01	0.0366667	0	-4.00863	0.308544	0.999981
286256	'LCN12'	mRNA	4.33333	0	-4.7249	0.000217504	0.000456821	0	0	0	0.57	0	0	0.19	0	-4.54351	0.247327	0.999981
286319	'TUSC1'	mRNA	16	4.66667	-1.80207	6.88855e-06	1.7175e-05	0.23	0.14	0.25	0.18	1	0.99	0.723333	0.206667	-1.78453	0.144846	0.999981
286362	'OR13C9'	mRNA	3	0	-4.19439	0.00275107	0.00498056	0	0	0	0.69	0	0	0.23	0	-4.01316	0.307987	0.999981
287	'ANK2'	mRNA	3	35	3.51986	1.11814e-21	7.41871e-21	0.27	0.11	0.24	0.05	0.02	0	0.0233333	0.206667	3.54049	0.00260945	0.137793
2886	'GRB7'	mRNA	1	5.33333	2.39057	0.00204158	0.00377194	0.03	0.1	0.34	0	0	0.09	0.03	0.156667	2.46057	0.319842	0.999981
28965	'SLC27A6'	mRNA	6.33333	0.333333	-4.27239	1.23127e-05	2.98626e-05	0.02	0	0	0.05	0.05	0.33	0.143333	0.00666667	-4.10689	0.0968388	0.943479
2897	'GRIK1'	mRNA	25	7	-1.86097	9.12982e-09	2.9276e-08	0.11	0.02	0.1	0.08	0.78	0.11	0.323333	0.0766667	-1.88616	0.128952	0.999981
290	'ANPEP'	mRNA	210	15	-3.83182	3.52589e-131	1.18051e-129	0.16	0.11	0.48	0.76	0.83	9.55	3.71333	0.25	-3.76282	8.2937e-05	0.0104336
2901	'GRIK5'	mRNA	0.666667	7.33333	3.43497	1.45002e-05	3.49368e-05	0.01	0.06	0.23	0.01	0	0.01	0.00666667	0.1	3.48198	0.103832	0.96285
29094	'LGALSL'	mRNA	3.66667	20	2.42299	1.75011e-09	5.9369e-09	0.19	0.29	0.43	0.17	0	0	0.0566667	0.303333	2.46039	0.134103	0.999981
291	'SLC25A4'	mRNA	73	23	-1.69073	4.00636e-20	2.49704e-19	0.56	0.17	0.21	1.27	0.43	1.3	1	0.313333	-1.64692	0.0271659	0.576122
2911	'GRM1'	mRNA	0.333333	10	4.88243	2.13616e-08	6.65245e-08	0.08	0.13	0.14	0.01	0	0	0.00333333	0.116667	4.80258	0.0187255	0.478886
29127	'RACGAP1'	mRNA	39.3333	139.667	1.8037	1.10243e-39	1.25855e-38	3.56	2.47	2.29	0.69	0.92	0.82	0.81	2.77333	1.82517	8.52488e-05	0.0105973
2917	'GRM7'	mRNA	74	2.33333	-5.01153	1.15775e-53	1.76904e-52	0.01	0.07	0	0.62	0.65	1.9	1.05667	0.0266667	-4.96576	2.63526e-06	0.00070448
2919	'CXCL1'	mRNA	102	24.6667	-2.0724	1.22816e-35	1.27016e-34	0.67	0.86	2.62	2.37	1.31	14.3	5.99333	1.38333	-2.00628	0.0333704	0.626785
2938	'GSTA1'	mRNA	4.33333	0	-4.7249	0.000217504	0.000456821	0	0	0	0	0	0.73	0.243333	0	-4.50182	0.251764	0.999981
2941	'GSTA4'	mRNA	62.6667	15.6667	-2.02446	6.55807e-22	4.38222e-21	0.29	0.41	1.75	3.27	0.43	6.64	3.44667	0.816667	-1.96229	0.0627881	0.813204
29765	'TMOD4'	mRNA	27	2.66667	-3.36431	8.81711e-17	4.6746e-16	0.5	0.08	0	1.21	1.5	2.16	1.62333	0.193333	-3.33597	0.0105208	0.343511
2978	'GUCA1A'	mRNA	6.66667	0.333333	-4.34639	6.63407e-06	1.65781e-05	0	0.05	0	0	0	0.87	0.29	0.0166667	-4.16146	0.210797	0.999981
29785	'CYP2S1'	mRNA	209	26.6667	-2.99486	5.8649e-107	1.64558e-105	1.36	0.27	0.28	1.39	0	13.54	4.97667	0.636667	-2.91717	0.163415	0.999981
29802	'VPREB3'	mRNA	29.6667	3.33333	-3.17827	1.76089e-17	9.67699e-17	0.17	1.48	0	3.44	10.7	0	4.71333	0.55	-3.205	0.0700095	0.848233
29851	'ICOS'	mRNA	924.667	11252	3.58064	0	0	326.98	264.88	204.13	19.32	29.95	16.68	21.9833	265.33	3.58992	1.59578e-27	2.73022e-23
29902	'FAM216A'	mRNA	78.6667	28	-1.51479	1.25299e-18	7.29989e-18	2.31	1.46	1.56	3.52	5.61	5.94	5.02333	1.77667	-1.4921	0.00953983	0.324433
29944	'PNMA3'	mRNA	26.3333	4.33333	-2.62781	3.07006e-13	1.33427e-12	0.07	0.15	0	0.24	1.08	0	0.44	0.0733333	-2.66057	0.125782	0.999981
29968	'PSAT1'	mRNA	0.666667	9.33333	3.78289	3.93419e-07	1.10444e-06	0.26	0.26	0.29	0.06	0	0	0.02	0.27	3.81587	0.0577857	0.788681
29988	'SLC2A8'	mRNA	27.3333	3.33333	-3.06009	1.00601e-15	5.06245e-15	0.19	0.23	0	1.09	1.07	1.02	1.06	0.14	-3.03845	0.00943067	0.324433
29992	'PILRA'	mRNA	188.373	56.05	-1.77327	1.41247e-52	2.08046e-51	1.22	1.27	7.44	8.25	7.61	18.32	11.3933	3.31	-1.73074	0.0221757	0.524038
3003	'GZMK'	mRNA	35	2.66667	-3.73871	5.88622e-23	4.08219e-22	0.32	0.05	0	0	3.78	0.88	1.55333	0.123333	-3.76346	0.0301128	0.607547
3034	'HAL'	mRNA	38.6667	10.6667	-1.88245	5.94092e-13	2.54449e-12	0.26	0.19	0.17	0.27	1.85	0.41	0.843333	0.206667	-1.89807	0.0522312	0.756668
3036	'HAS1'	mRNA	10.3333	1	-3.3937	2.39798e-07	6.87535e-07	0	0	0.08	0.42	0	0.69	0.37	0.0266667	-3.33047	0.163794	0.999981
3037	'HAS2'	mRNA	0.666667	11.6667	4.10482	5.90188e-09	1.9221e-08	0.3	0.06	0.13	0.01	0.01	0	0.00666667	0.163333	4.11365	0.0240698	0.54257
3039	'HBA1'	mRNA	160.603	46.8	-1.80339	4.16999e-46	5.41623e-45	22.06	0	0.44	66.19	1.55	5.56	24.4333	7.5	-1.76492	0.455018	0.999981
3040	'HBA2'	mRNA	475.73	108.2	-2.16091	4.57319e-168	1.99679e-166	48.55	1.12	2.24	217.27	0	0.7	72.6567	17.3033	-2.12783	0.444585	0.999981
3043	'HBB'	mRNA	506.333	130.333	-1.98235	3.03853e-160	1.26107e-158	55.17	0	0	204	0	0	68	18.39	-1.94347	0.601937	0.999981
3045	'HBD'	mRNA	4	0	-4.60943	0.00040635	0.000825442	0	0	0	1.64	0	0	0.546667	0	-4.42806	0.259751	0.999981
3053	'SERPIND1'	mRNA	7.66667	24.3333	1.6418	2.58949e-07	7.40644e-07	0.97	0.36	0.73	0.35	0	0.32	0.223333	0.686667	1.69732	0.175536	0.999981
3055	'HCK'	mRNA	457	120.333	-1.94962	9.97008e-142	3.59487e-140	2.91	3.16	4.57	5.08	11.07	25.34	13.83	3.54667	-1.90878	0.00062393	0.0531085
3067	'HDC'	mRNA	81.3333	3.33333	-4.63327	2.39747e-57	3.92687e-56	0.21	0.06	0.03	1.53	0	4.77	2.1	0.1	-4.56236	0.00120127	0.0856356
30812	'SOX8'	mRNA	0.666667	10.3333	3.92973	6.4883e-08	1.94808e-07	0.1	0	0.47	0.04	0	0	0.0133333	0.19	3.96466	0.109048	0.975273
30819	'KCNIP2'	mRNA	21.3333	2.33333	-3.21711	4.03335e-13	1.74247e-12	0.07	0.17	0	0.12	0.03	2.02	0.723333	0.08	-3.14113	0.0694112	0.846441
3082	'HGF'	mRNA	6	0	-5.19439	1.03493e-05	2.52679e-05	0	0	0	0.46	0	0.58	0.346667	0	-4.99011	0.121082	0.994426
3111	'HLA-DOA'	mRNA	676	124.753	-2.46241	5.95908e-278	4.11125e-276	1.97	1.24	3.17	8.92	3.94	22.93	11.93	2.12667	-2.41091	5.78331e-05	0.00810224
3112	'HLA-DOB'	mRNA	469.667	57	-3.06707	3.17732e-243	1.86852e-241	3.15	1.17	4.12	13.27	11.61	46.95	23.9433	2.81333	-3.0148	2.00957e-06	0.000569514
3115	'HLA-DPB1'	mRNA	9660.33	2417.67	-2.02292	0	0	27.36	25.63	53.76	90.83	84.3	266.34	147.157	35.5833	-1.97532	5.273e-05	0.00758116
3117	'HLA-DQA1'	mRNA	2839.32	981.667	-1.5567	0	0	34.4	17.23	69.36	86.94	40.94	236.8	121.56	40.33	-1.49771	0.0201569	0.499803
3119	'HLA-DQB1'	mRNA	7455.74	1913.5	-1.9866	0	0	49.53	111.19	69.48	125.31	223.96	549.08	299.45	76.7333	-1.94368	0.000103666	0.0126687
3120	'HLA-DQB2'	mRNA	29.93	6.83	-2.1561	4.47919e-12	1.8118e-11	0.5	0.13	0.6	0.77	0.46	4.47	1.9	0.41	-2.11425	0.0752244	0.868389
3122	'HLA-DRA'	mRNA	24534	5950	-2.06829	0	0	245.8	230.26	481.15	830.98	603.81	2645.13	1359.97	319.07	-2.01467	0.000143532	0.0160503
3123	'HLA-DRB1'	mRNA	32611.3	11396.8	-1.54121	0	0	688.18	524.96	709.26	1238.76	1029.11	3352.54	1873.47	640.8	-1.49367	0.000454298	0.0400649
3126	'HLA-DRB4'	mRNA	8005.48	2868.9	-1.50495	0	0	119.58	6.99	340.19	236.02	24.84	1123.99	461.617	155.587	-1.43249	0.381233	0.999981
3131	'HLF'	mRNA	4.33333	43	3.28632	6.50364e-25	4.87987e-24	0.26	0.54	0.64	0.14	0.01	0	0.05	0.48	3.31723	0.00723778	0.270966
3135	'HLA-G'	mRNA	99.55	15.1	-2.74534	1.01593e-47	1.37678e-46	0.48	0.4	1.51	6.89	2.83	5.72	5.14667	0.796667	-2.70827	0.000160885	0.0176687
3142	'HLX'	mRNA	69.3333	14	-2.33259	2.11741e-28	1.79209e-27	0.4	0.41	0.36	2.89	0.83	2.17	1.96333	0.39	-2.29111	0.00127365	0.088616
319089	'TTC6'	mRNA	12.3333	0.666667	-4.23392	1.15395e-09	3.96006e-09	0.02	0.03	0	0.06	0	0.53	0.196667	0.0166667	-4.15579	0.0683115	0.840821
319101	'KRT73'	mRNA	7	0	-5.41678	1.75977e-06	4.64483e-06	0	0	0	0.55	0	0.01	0.186667	0	-5.23343	0.102629	0.959664
3207	'HOXA11'	mRNA	6.66667	1	-2.76143	0.000165252	0.000352371	0.02	0	0.04	0	0	0.47	0.156667	0.02	-2.68098	0.345503	0.999981
321	'APBA2'	mRNA	21.3333	71.6667	1.72373	5.67e-20	3.50379e-19	0.77	2.29	0.75	0	1.06	0.11	0.39	1.27	1.68911	0.167604	0.999981
3213	'HOXB3'	mRNA	45.6667	14	-1.73018	1.5145e-13	6.73643e-13	0.07	0.11	0.12	0.31	1.02	0.57	0.633333	0.1	-1.72545	0.037485	0.664236
3249	'HPN'	mRNA	73	285.333	1.94222	2.52532e-87	5.91853e-86	4.18	14.76	10.86	0.78	1.13	6.08	2.66333	9.93333	2.00052	0.00751573	0.27893
326	'AIRE'	mRNA	4	0.333333	-3.60943	0.000992311	0.00190938	0.02	0	0	0.23	0.02	0.02	0.09	0.00666667	-3.4706	0.223017	0.999981
3266	'ERAS'	mRNA	11.3333	0.333333	-5.11193	1.44629e-09	4.93302e-09	0	0.1	0	0	3.17	0	1.05667	0.0333333	-5.05571	0.0806041	0.881186
3290	'HSD11B1'	mRNA	23.6667	4.33333	-2.47377	2.33927e-11	9.06196e-11	0.15	0.15	0.31	1.12	2.24	0.05	1.13667	0.203333	-2.49143	0.0651046	0.824596
3294	'HSD17B2'	mRNA	22	1.33333	-4.06886	9.07129e-16	4.57932e-15	0	0.05	0.13	0.05	0	3.01	1.02	0.06	-3.98814	0.0542323	0.766389
3316	'HSPB2'	mRNA	4.66667	0.666667	-2.83182	0.00140895	0.00266315	0.19	0	0	0.72	0.54	0	0.42	0.0633333	-2.83058	0.335644	0.999981
333926	'PPM1J'	mRNA	42.3333	1	-5.42819	6.69513e-32	6.29872e-31	0	0.12	0	0.34	0.08	4.39	1.60333	0.04	-5.35189	0.0018674	0.114695
3363	'HTR7'	mRNA	9.33333	3.33333	-1.50989	0.0024676	0.00449904	0.04	0.13	0	0.44	0.07	0	0.17	0.0566667	-1.48352	0.476586	0.999981
3371	'TNC'	mRNA	4.33333	0.666667	-2.7249	0.00256242	0.00466205	0	0	0.02	0.03	0	0.07	0.0333333	0.00666667	-2.66074	0.379833	0.999981
338382	'RAB7B'	mRNA	195	19.3333	-3.35878	1.40485e-110	4.1081e-109	0.54	0.2	0.5	1.47	3.35	10.66	5.16	0.413333	-3.31614	3.58902e-06	0.000864853
338599	'DUSP29'	mRNA	12.3333	2.33333	-2.42656	1.83059e-06	4.82377e-06	0.04	0.04	0.05	0.01	0.2	1.08	0.43	0.0433333	-2.40371	0.122104	0.99765
339366	'ADAMTSL5'	mRNA	5	0.333333	-3.93136	0.00014936	0.000320068	0.02	0	0	0.02	0	0.34	0.12	0.00666667	-3.74993	0.227526	0.999981
339390	'CLEC4G'	mRNA	3.66667	0	-4.4839	0.000763731	0.00149235	0	0	0	0	0	0.59	0.196667	0	-4.26106	0.278489	0.999981
3394	'IRF8'	mRNA	3608.33	1118	-1.71488	0	0	24.33	27.65	25.61	44.07	86.06	123.75	84.6267	25.8633	-1.68542	8.25415e-06	0.00174346
339501	'PRSS38'	mRNA	21.3333	3.33333	-2.70254	2.69273e-11	1.03607e-10	0.34	0.06	0.17	1.87	1.19	0.73	1.26333	0.19	-2.68216	0.0234717	0.534013
340273	'ABCB5'	mRNA	82.97	279.043	1.72536	5.69688e-73	1.13206e-71	3.7	6.29	2.78	0.98	2.24	0.96	1.39333	4.25667	1.73544	0.000330369	0.0321152
340527	'NHSL2'	mRNA	148.513	30.6667	-2.30031	6.43982e-58	1.06244e-56	0.62	0.86	0.01	2.39	0.32	3.71	2.14	0.496667	-2.25051	0.00934902	0.323136
340665	'CYP26C1'	mRNA	48.3333	1.33333	-5.20437	5.93241e-36	6.1956e-35	0.04	0.04	0	0.54	1.88	0.71	1.04333	0.0266667	-5.20859	1.11155e-05	0.00221133
340719	'NANOS1'	mRNA	20.3433	5.34	-1.95411	8.52118e-08	2.52937e-07	0.15	0.03	0.06	0.18	0.08	0.66	0.306667	0.08	-1.87125	0.13788	0.999981
340895	'MALRD1'	mRNA	47.3333	8.66667	-2.47377	3.34505e-21	2.17503e-20	0.07	0.02	0.32	0.05	0	2.31	0.786667	0.136667	-2.39307	0.149188	0.999981
342035	'GLDN'	mRNA	0	5	4.88243	7.48809e-05	0.000167222	0.07	0.12	0	0	0	0	0	0.0633333	4.76421	0.161646	0.999981
342132	'ZNF774'	mRNA	5.75667	21.6633	1.88749	8.56897e-08	2.54166e-07	0.41	0.32	0.32	0.28	0	0.02	0.1	0.35	1.92782	0.182445	0.999981
342897	'NCCRP1'	mRNA	2.66667	11.4267	2.07483	3.49719e-05	8.09743e-05	0	0.65	0.48	0	0.26	0	0.0866667	0.376667	2.02086	0.380879	0.999981
342931	'RFPL4A'	mRNA	34.7	3.68667	-3.25901	1.3428e-20	8.52596e-20	0	0	0.58	0	1.76	4.22	1.99333	0.193333	-3.2088	0.0940543	0.936292
343	'AQP8'	mRNA	3.33333	10	1.5605	0.00145665	0.00274485	0.74	0.85	0	0.51	0	0	0.17	0.53	1.59859	0.496264	0.999981
344148	'NCKAP5'	mRNA	13.3333	1	-3.76143	1.04801e-09	3.60736e-09	0.01	0	0.03	0	0.11	0.22	0.11	0.0133333	-3.72366	0.0675634	0.834709
345051	'REELD1'	mRNA	1.66667	8.66667	2.35405	9.77932e-05	0.000215281	0.22	0.11	0.62	0.07	0.03	0	0.0333333	0.316667	2.37611	0.193018	0.999981
345079	'SOWAHB'	mRNA	0	4.66667	4.78289	0.00013721	0.000295343	0.05	0.17	0	0	0	0	0	0.0733333	4.66478	0.183684	0.999981
345222	'MSANTD1'	mRNA	11.23	0.666667	-4.09871	8.62806e-09	2.77452e-08	0	0.04	0.04	0.13	0.3	0.06	0.163333	0.0266667	-4.00382	0.0262459	0.567435
3458	'IFNG'	mRNA	43	11.3333	-1.94823	7.78822e-15	3.74083e-14	0.82	1.06	0.1	1.31	4.89	1.19	2.46333	0.66	-1.96003	0.054896	0.76796
347051	'SLC10A5'	mRNA	7	2	-1.83182	0.00262878	0.00477354	0.19	0.1	0	0	0.99	0	0.33	0.0966667	-1.87915	0.478535	0.999981
347454	'SOWAHD'	mRNA	0	4	4.5605	0.000468074	0.000942774	0.04	0.04	0.37	0	0	0	0	0.15	4.44252	0.169207	0.999981
347735	'SERINC2'	mRNA	0.333333	22.6667	6.063	1.41846e-17	7.83842e-17	0.14	0.32	1.7	0	0	0.03	0.01	0.72	5.98329	0.00143325	0.0950444
347744	'C6orf52'	mRNA	2.66667	11.3333	2.063	4.01903e-05	9.24462e-05	1.39	0.42	1.79	1.01	0	0	0.336667	1.2	2.10027	0.277772	0.999981
348013	'TMEM255B'	mRNA	8.66667	2.25333	-1.96788	0.000444847	0.00089866	0.04	0.01	0.02	0.02	0.02	0.43	0.156667	0.0233333	-2.33741	0.191194	0.999981
348487	'FAM131C'	mRNA	9.33333	1.33333	-2.83182	6.32217e-06	1.58298e-05	0.08	0.04	0.03	0	0.69	0.38	0.356667	0.05	-2.83424	0.143632	0.999981
3488	'IGFBP5'	mRNA	17.6667	4.33333	-2.05195	2.56696e-07	7.34595e-07	0.11	0.01	0.01	0.32	0.11	0.09	0.173333	0.0433333	-2.02484	0.143437	0.999981
348938	'NIPAL4'	mRNA	24	4	-2.60943	4.08728e-12	1.65917e-11	0.21	0.04	0	0.56	0.04	0.82	0.473333	0.0833333	-2.54927	0.0934688	0.935204
3490	'IGFBP7'	mRNA	428.177	70.18	-2.63354	1.89797e-190	9.30706e-189	2.61	2.22	5.16	20.31	12.35	29.73	20.7967	3.33	-2.60185	8.51449e-08	3.93715e-05
349149	'GJC3'	mRNA	0	4	4.5605	0.000468074	0.000942774	0	0.13	0.57	0	0	0	0	0.233333	4.44258	0.232234	0.999981
349633	'PLET1'	mRNA	8.33333	2.33333	-1.86097	0.000908137	0.00175483	0.04	0.27	0	0.39	0	0.68	0.356667	0.103333	-1.79583	0.408738	0.999981
349667	'RTN4RL2'	mRNA	5.66667	0.666667	-3.11193	0.000230384	0.00048276	0	0.06	0	0.06	0.43	0	0.163333	0.02	-3.14857	0.270397	0.999981
3512	'JCHAIN'	mRNA	1294	66	-4.31769	0	0	5.61	3.85	1.2	11.63	187.91	8	69.18	3.55333	-4.35716	0.00154297	0.0999948
353091	'RAET1G'	mRNA	3.33333	13.3	1.97192	1.56254e-05	3.75034e-05	1.11	0.51	0.22	0.18	0.13	0.04	0.116667	0.613333	1.9569	0.150519	0.999981
353497	'POLN'	mRNA	0	11.4033	6.07188	1.42769e-09	4.87426e-09	0.12	0.27	0.25	0	0	0	0	0.213333	5.90189	0.00613825	0.24087
3557	'IL1RN'	mRNA	14.3333	53	1.86215	1.04574e-16	5.53504e-16	1.55	3.37	1.17	1.34	0.03	0.26	0.543333	2.03	1.90463	0.0721028	0.859058
3558	'IL2'	mRNA	24.6667	138.333	2.46305	1.72511e-57	2.83141e-56	9.68	15.74	3.88	1.25	1.97	1.92	1.71333	9.76667	2.48458	5.37682e-05	0.00760592
3563	'IL3RA'	mRNA	164.667	27.6667	-2.59779	2.27276e-73	4.5561e-72	1.37	1	1.02	2.52	11.89	6.17	6.86	1.13	-2.59694	6.47968e-05	0.00879848
357	'SHROOM2'	mRNA	22.3333	0.666667	-5.09055	2.08317e-17	1.14068e-16	0.01	0	0.01	0.01	0.05	0.74	0.266667	0.00666667	-5.01856	0.00815286	0.298688
3589	'IL11'	mRNA	14.47	2.80333	-2.39231	2.96809e-07	8.43933e-07	0.03	0.12	0.09	0.3	0.7	0.23	0.41	0.08	-2.42184	0.0732269	0.864027
3596	'IL13'	mRNA	42	201	2.23427	7.24797e-74	1.46774e-72	18.8	12.03	1.97	3.14	1.56	2	2.23333	10.9333	2.26473	0.00126347	0.088616
359710	'BPIFB3'	mRNA	0	4.66667	4.78289	0.00013721	0.000295343	0	0	0.48	0	0	0	0	0.16	4.66497	0.234714	0.999981
3605	'IL17A'	mRNA	518.667	86	-2.61686	1.11288e-228	6.17975e-227	1.2	1	6.15	5.67	6.11	41.71	17.83	2.78333	-2.5547	0.00214356	0.122689
3620	'IDO1'	mRNA	871.06	220.263	-2.00801	8.7578e-279	6.0949e-277	7.66	7.63	7.48	17.17	9.67	64.22	30.3533	7.59	-1.95116	0.00073245	0.0585583
3625	'INHBB'	mRNA	3.66667	0	-4.4839	0.000763731	0.00149235	0	0	0	0.21	0	0	0.07	0	-4.30257	0.273747	0.999981
3626	'INHBC'	mRNA	20.6667	2.66667	-2.97866	5.58508e-12	2.24942e-11	0.04	0.1	0.02	0.02	0	1.17	0.396667	0.0533333	-2.89843	0.118412	0.993097
3641	'INSL4'	mRNA	3	0	-4.19439	0.00275107	0.00498056	0	0	0	0	0.3	0	0.1	0	-4.0989	0.297556	0.999981
3672	'ITGA1'	mRNA	13.04	4.34	-1.61164	0.000174968	0.000371845	0.01	0.03	0.03	0.08	0.01	0.13	0.0733333	0.0233333	-1.5483	0.282639	0.999981
3674	'ITGA2B'	mRNA	20	4.33333	-2.23092	7.53098e-09	2.43401e-08	0.04	0.04	0.14	0.05	0	1	0.35	0.0733333	-2.15223	0.213067	0.999981
3680	'ITGA9'	mRNA	200.667	6	-5.08816	8.0888e-143	2.93647e-141	0.07	0.07	0	1.21	2.29	1.04	1.51333	0.0466667	-5.0844	2.76812e-11	4.85265e-08
3693	'ITGB5'	mRNA	160.667	35.6667	-2.19589	3.67299e-59	6.17474e-58	0.87	1.03	0.25	2.99	1.97	3.99	2.98333	0.716667	-2.15923	0.000408345	0.0379694
3714	'JAG2'	mRNA	91.3333	343.667	1.88733	6.43536e-101	1.70934e-99	1.62	4.37	4.6	0.74	1.31	0.85	0.966667	3.53	1.89944	0.000209904	0.0224453
3737	'KCNA2'	mRNA	12.3333	0	-6.23392	2.34535e-10	8.51335e-10	0	0	0	0	0	0.18	0.06	0	-6.01025	0.0607456	0.799574
374618	'TEX9'	mRNA	31.49	11.0967	-1.52923	1.98867e-08	6.20345e-08	0.37	0.24	0.35	0.53	1.2	0.72	0.816667	0.32	-1.53422	0.0781761	0.873846
374907	'B3GNT8'	mRNA	16.6667	3.33333	-2.34639	5.37974e-08	1.62565e-07	0.13	0.31	0	0.17	1.17	0.81	0.716667	0.146667	-2.33913	0.116902	0.987877
374977	'MROH7'	mRNA	2	40.6667	4.32131	3.16586e-28	2.66531e-27	0.33	1.17	0.36	0.01	0	0.1	0.0366667	0.62	4.37661	0.000310337	0.030691
375323	'LHFPL4'	mRNA	5.33333	17.3333	1.67598	1.0251e-05	2.50491e-05	0.14	0.43	0.08	0	0.16	0.04	0.0666667	0.216667	1.65625	0.266571	0.999981
3754	'KCNF1'	mRNA	3.33333	0	-4.34639	0.0014446	0.00272408	0	0	0	0.28	0	0	0.0933333	0	-4.16511	0.289666	0.999981
375519	'GJB7'	mRNA	11.3333	63.3333	2.45793	3.42143e-27	2.77211e-26	2.36	3.35	0.38	0.95	0.13	0	0.36	2.03	2.4862	0.0431598	0.699908
375686	'SPATC1'	mRNA	4.33333	28	2.66741	5.66453e-14	2.59041e-13	0.88	0.79	0.86	0.03	0.1	0.28	0.136667	0.843333	2.70929	0.0114663	0.361285
3757	'KCNH2'	mRNA	5.33333	0	-5.02446	3.44713e-05	7.98851e-05	0	0	0	0.05	0.05	0.2	0.1	0	-4.8238	0.0931996	0.935204
375704	'ENHO'	mRNA	15	5.33333	-1.51632	0.000118199	0.000257941	0	0.58	0.5	2.23	0	0.89	1.04	0.36	-1.46521	0.423299	0.999981
3760	'KCNJ3'	mRNA	21.2133	6.44	-1.7443	4.13548e-07	1.15789e-06	0.08	0.26	0.06	0.19	0.1	1.54	0.61	0.133333	-1.75346	0.122433	0.99795
376132	'LRRC10'	mRNA	12	4	-1.60943	0.000322727	0.000663738	0.33	0	0	0.67	0.3	0	0.323333	0.11	-1.59793	0.483157	0.999981
3783	'KCNN4'	mRNA	8.33333	25.6667	1.59847	2.10806e-07	6.07196e-07	0.8	0.44	1.1	0.72	0.03	0.03	0.26	0.78	1.63464	0.214813	0.999981
3786	'KCNQ3'	mRNA	92.6667	10.6667	-3.14341	1.28177e-50	1.82879e-49	0.09	0.09	0.01	0.69	0.64	0.15	0.493333	0.0633333	-3.13535	0.000639299	0.0538219
3787	'KCNS1'	mRNA	0.666667	7.33333	3.43497	1.45002e-05	3.49368e-05	0.11	0.09	0.02	0.02	0	0	0.00666667	0.0733333	3.46875	0.121092	0.994426
3788	'KCNS2'	mRNA	0.333333	3.66667	3.43497	0.00216857	0.00398828	0	0.13	0	0	0	0.01	0.00333333	0.0433333	3.35526	0.385746	0.999981
378884	'NHLRC1'	mRNA	24.3333	4.66667	-2.40693	2.55282e-11	9.84613e-11	0.14	0.18	0.08	0.51	1.57	0	0.693333	0.133333	-2.43335	0.102192	0.959077
3800	'KIF5C'	mRNA	70.6667	22	-1.70799	8.63612e-20	5.29768e-19	0.36	0.2	0.14	0.81	0.97	0.52	0.766667	0.233333	-1.70933	0.0267464	0.574757
3801	'KIFC3'	mRNA	90	400.333	2.12874	7.75906e-137	2.68818e-135	2.96	8.17	9	1.2	1.25	2.26	1.57	6.71	2.16549	1.65332e-05	0.00304157
3805	'KIR2DL4'	mRNA	0	155.06	9.83718	4.33555e-79	9.26214e-78	6.32	13.06	0.92	0	0	0	0	6.76667	9.71847	4.29365e-11	5.65077e-08
3812	'KIR3DL2'	mRNA	4.66667	21.3333	2.16818	6.09203e-09	1.9814e-08	0.89	1.82	0.03	0.74	0	0	0.246667	0.913333	2.20618	0.23253	0.999981
3818	'KLKB1'	mRNA	1.33333	7	2.36785	0.000442206	0.000893834	0.08	0.2	0.33	0.08	0	0	0.0266667	0.203333	2.40434	0.276423	0.999981
3834	'KIF25'	mRNA	2	7.33333	1.85	0.00211557	0.00389688	0	0.04	0.39	0	0	0.12	0.04	0.143333	1.92659	0.463181	0.999981
3849	'KRT2'	mRNA	11.3333	4	-1.52696	0.000769154	0.00150184	0.18	0.13	0	0	0	0.87	0.29	0.103333	-1.44641	0.544046	0.999981
3851	'KRT4'	mRNA	0	13.6667	6.33309	3.97541e-11	1.51389e-10	0.18	1.08	0	0	0	0	0	0.42	6.21506	0.0160234	0.438513
3866	'KRT15'	mRNA	27.3333	6.33333	-2.13409	4.97687e-11	1.88266e-10	0.19	0.51	0.03	0.27	2.84	0.04	1.05	0.243333	-2.17277	0.143323	0.999981
386683	'KRTAP12-3'	mRNA	4.66667	0	-4.83182	0.000117084	0.000255822	0	0	0	1.63	0	2.1	1.24333	0	-4.62694	0.186695	0.999981
387509	'GPR153'	mRNA	18.3333	2.33333	-2.99847	7.51346e-11	2.81547e-10	0.09	0.02	0	0	0.01	0.78	0.263333	0.0366667	-2.92033	0.164782	0.999981
387755	'INSC'	mRNA	0	3.33333	4.29746	0.00163423	0.0030594	0.2	0	0.07	0	0	0	0	0.09	4.17899	0.286528	0.999981
387787	'LIPT2'	mRNA	32.6667	11.3333	-1.55171	7.54253e-09	2.43725e-08	0.06	0.67	0.19	0.92	0.4	1.38	0.9	0.306667	-1.50324	0.157615	0.999981
387837	'CLEC12B'	mRNA	18	5	-1.87246	9.77447e-07	2.64295e-06	0.28	0.19	0.11	0.52	0.04	1.17	0.576667	0.193333	-1.81107	0.164894	0.999981
387885	'CFAP73'	mRNA	13.58	3.82333	-1.85305	2.41286e-05	5.68423e-05	0.08	0.2	0.16	0.11	1.26	0.25	0.54	0.146667	-2.01044	0.171328	0.999981
387911	'C1QTNF9B'	mRNA	3.97	0	-4.59857	0.000429987	0.000870184	0	0	0	0.68	0	0	0.226667	0	-4.30257	0.273747	0.999981
388015	'RTL1'	mRNA	3.33333	0	-4.34639	0.0014446	0.00272408	0	0	0	0	0	0.11	0.0366667	0	-4.12371	0.294582	0.999981
388125	'C2CD4B'	mRNA	1.33333	6.66667	2.29746	0.000757852	0.00148249	0.17	0.26	0.34	0.13	0.04	0	0.0566667	0.256667	2.31629	0.225405	0.999981
388372	'CCL4L1'	mRNA	82.6867	25.4467	-1.72464	3.53985e-23	2.47433e-22	2.99	2.62	1.5	11.55	5.69	5.72	7.65333	2.37	-1.69147	0.0059431	0.237017
3884	'KRT33B'	mRNA	0	12.6667	6.22346	1.90856e-10	6.96114e-10	0.12	0.21	1.11	0	0	0	0	0.48	6.10552	0.00603813	0.238583
388581	'C1QTNF12'	mRNA	6	1.33333	-2.19439	0.00173009	0.00322391	0.07	0.21	0	0.24	1.17	0	0.47	0.0933333	-2.22189	0.349845	0.999981
388610	'TRNP1'	mRNA	3.66667	0	-4.4839	0.000763731	0.00149235	0	0	0	0	0.07	0.29	0.12	0	-4.28514	0.266348	0.999981
388611	'CD164L2'	mRNA	6.33333	0	-5.27239	5.70937e-06	1.43597e-05	0	0	0	0	0	0.95	0.316667	0	-5.04891	0.192307	0.999981
3887	'KRT81'	mRNA	1270.83	4064.65	1.6529	0	0	93.04	116.17	184.79	38.83	24.48	63.66	42.3233	131.333	1.69647	5.01959e-05	0.00734018
3889	'KRT83'	mRNA	13	121.02	3.1942	2.15791e-65	3.89475e-64	2.18	4.24	5.69	0.62	0	0.72	0.446667	4.03667	3.25171	0.000427885	0.0387338
3892	'KRT86'	mRNA	1406.17	6569.33	2.19951	0	0	114.74	196.78	229.58	33.86	25.35	59.3	39.5033	180.367	2.24105	1.86152e-08	1.27395e-05
389549	'FEZF1'	mRNA	6.66667	0.333333	-4.34639	6.63407e-06	1.65781e-05	0.02	0	0	0	0.3	0	0.1	0.00666667	-4.28983	0.187889	0.999981
389730	'SPATA31A6'	mRNA	3.52333	0	-4.42637	0.00100373	0.00192961	0	0	0	0	0.11	0.04	0.05	0	-4.07157	0.300855	0.999981
3898	'LAD1'	mRNA	0.333333	16.3333	5.59025	4.18822e-13	1.80643e-12	0.19	0.07	0.82	0.02	0	0	0.00666667	0.36	5.51044	0.00528199	0.218812
389813	'AJM1'	mRNA	11.3333	35.6667	1.62954	5.54103e-10	1.9481e-09	0.12	0.59	0.64	0.04	0.16	0.25	0.15	0.45	1.6599	0.105258	0.965265
389856	'USP27X'	mRNA	15	2	-2.93136	5.74263e-09	1.87273e-08	0.02	0.1	0	0.64	0.26	0	0.3	0.04	-2.91765	0.13593	0.999981
390151	'OR8H2'	mRNA	4	0	-4.60943	0.00040635	0.000825442	0	0	0	0.24	0	0	0.08	0	-4.42806	0.259751	0.999981
3902	'LAG3'	mRNA	22.3333	0	-7.09055	6.21744e-17	3.32285e-16	0	0	0	0.65	0	1.58	0.743333	0	-6.87978	0.00250385	0.134289
390201	'OR10V1'	mRNA	0	4	4.5605	0.000468074	0.000942774	0	0	0.85	0	0	0	0	0.283333	4.44258	0.258162	0.999981
3909	'LAMA3'	mRNA	0	9.33333	5.78289	4.1886e-08	1.27771e-07	0.12	0.05	0.1	0	0	0	0	0.09	5.66459	0.0127427	0.385868
3914	'LAMB3'	mRNA	44.6667	13	-1.80515	5.36504e-14	2.45627e-13	0.21	0.05	0.32	0.08	0.54	1.46	0.693333	0.193333	-1.75964	0.113516	0.977922
3915	'LAMC1'	mRNA	7.66667	0.666667	-3.54803	5.9286e-06	1.48747e-05	0.02	0	0	0.12	0.01	0.04	0.0566667	0.00666667	-3.50854	0.119025	0.994323
392307	'FAM221B'	mRNA	18.4367	2.66	-2.81754	2.45462e-10	8.8968e-10	0.07	0.07	0.02	0.45	0.62	0.11	0.393333	0.0533333	-3.01019	0.0421794	0.694577
394263	'MUC21'	mRNA	0	6	5.14546	1.25271e-05	3.03434e-05	0	0.31	0	0	0	0	0	0.103333	5.02752	0.196451	0.999981
395	'ARHGAP6'	mRNA	2	9.66667	2.24855	6.26093e-05	0.000141172	0.13	0.24	0.08	0.09	0	0	0.03	0.15	2.28529	0.241982	0.999981
3957	'LGALS2'	mRNA	1049	115.667	-3.20543	0	0	13	6.85	27.74	70.22	58.99	321.57	150.26	15.8633	-3.14724	3.50835e-06	0.00085749
399668	'SMIM10L2A'	mRNA	36.6667	109.667	1.55612	6.99922e-26	5.42278e-25	0.84	1.49	1.37	0.76	0.36	0.15	0.423333	1.23333	1.57549	0.0196926	0.492573
400566	'C17orf97'	mRNA	4.33333	0.666667	-2.7249	0.00256242	0.00466205	0.07	0	0	0.42	0.04	0	0.153333	0.0233333	-2.69329	0.3888	0.999981
400668	'PRSS57'	mRNA	175	37.3333	-2.25328	2.74583e-66	5.02414e-65	3.1	2.06	2.4	19.16	8.98	7.79	11.9767	2.52	-2.2273	2.95762e-05	0.00477377
400746	'NCMAP'	mRNA	38.92	11.2767	-1.81164	1.93007e-12	8.01866e-12	0.05	0.32	0.16	0.07	0.65	1.5	0.74	0.176667	-1.79384	0.119263	0.994426
401024	'FSIP2'	mRNA	59	10.3333	-2.53787	9.55195e-27	7.58114e-26	0.03	0.06	0.05	0.04	0.26	0.23	0.176667	0.0466667	-2.5281	0.00384768	0.175792
401236	'STMND1'	mRNA	0	7	5.36785	2.17925e-06	5.70384e-06	0.04	0.89	0	0	0	0	0	0.31	5.2499	0.100552	0.957131
4013	'VWA5A'	mRNA	1896.33	5774	1.58189	0	0	146.78	102.18	90.36	31.98	34.69	56.16	40.9433	113.107	1.61401	1.9745e-07	7.50703e-05
401546	'C9orf152'	mRNA	8.33333	0.666667	-3.66832	1.74336e-06	4.60609e-06	0	0	0.04	0	0	0.58	0.193333	0.0133333	-3.58708	0.248653	0.999981
4016	'LOXL1'	mRNA	36.6667	7.33333	-2.34639	7.24756e-16	3.67264e-15	0.56	0.46	0	0.8	4.44	0	1.74667	0.34	-2.38149	0.149921	0.999981
401944	'LDLRAD2'	mRNA	7.33333	0.666667	-3.4839	1.09297e-05	2.66441e-05	0	0.03	0	0.15	0.15	0.03	0.11	0.01	-3.48041	0.118796	0.994323
404093	'CUEDC1'	mRNA	3.33333	0	-4.34639	0.0014446	0.00272408	0	0	0	0.16	0	0	0.0533333	0	-4.16511	0.289666	0.999981
4052	'LTBP1'	mRNA	19.3333	2.66667	-2.88245	5.488e-11	2.07036e-10	0.07	0.02	0	0.15	0.1	0.41	0.22	0.03	-2.83465	0.0451223	0.714618
4053	'LTBP2'	mRNA	1	8.66667	3.09101	6.71948e-06	1.67797e-05	0.11	0.06	0.01	0.02	0	0	0.00666667	0.06	3.12586	0.140002	0.999981
4058	'LTK'	mRNA	32	8	-2.02446	6.21514e-12	2.49309e-11	0.26	0.24	0.04	0.3	0.28	1.52	0.7	0.18	-1.96665	0.0787163	0.873846
4062	'LY6H'	mRNA	0	3.66667	4.43497	0.000871931	0.00169051	0.17	0.44	0.3	0	0	0	0	0.303333	4.3169	0.172337	0.999981
4069	'LYZ'	mRNA	12027.2	1154.46	-3.40547	0	0	46.77	28.18	74.22	490.91	221.22	895.63	535.92	49.7233	-3.3554	2.83631e-11	4.85265e-08
4072	'EPCAM'	mRNA	8.33333	92.3333	3.44542	1.5114e-53	2.2984e-52	1.14	3.86	6.36	1.03	0	0.04	0.356667	3.78667	3.48483	0.0041709	0.185351
407977	'TNFSF12-TNFSF13'	mRNA	3.03333	22.3367	2.85597	3.49744e-12	1.4281e-11	0	1.36	0.92	0.32	0	0	0.106667	0.76	2.88799	0.155771	0.999981
4099	'MAG'	mRNA	26.3333	5.66667	-2.24078	2.95681e-11	1.13467e-10	0.3	0.16	0	0.95	1.16	0	0.703333	0.153333	-2.24984	0.179633	0.999981
4128	'MAOA'	mRNA	30	9.66667	-1.65834	6.25968e-09	2.03386e-08	0.13	0.06	0.15	0	1.02	0	0.34	0.113333	-1.7064	0.340871	0.999981
4129	'MAOB'	mRNA	0	14	6.36785	2.36704e-11	9.1673e-11	0.13	0.05	0.78	0	0	0	0	0.32	6.24987	0.0049697	0.209942
4133	'MAP2'	mRNA	0.333333	25.6667	6.24232	1.26543e-19	7.67981e-19	0.32	0.46	0.27	0.04	0	0	0.0133333	0.35	6.16232	0.000135535	0.0154892
414152	'C10orf105'	mRNA	3.66667	0.333333	-3.4839	0.00187218	0.00347506	0	0.01	0	0.08	0	0.06	0.0466667	0.00333333	-3.32258	0.305902	0.999981
414301	'DDI1'	mRNA	5.33333	0	-5.02446	3.44713e-05	7.98851e-05	0	0	0	0	0.39	0	0.13	0	-4.92994	0.208823	0.999981
414332	'LCN10'	mRNA	37.3333	269	2.82461	2.4708e-127	8.11901e-126	4.86	6.4	14.1	0.92	0	2.83	1.25	8.45333	2.89537	0.0753127	0.868389
4151	'MB'	mRNA	352.667	50.3333	-2.83318	1.22727e-169	5.40304e-168	3.2	3.1	4.11	23.83	19.91	23.41	22.3833	3.47	-2.80678	1.73518e-14	9.89573e-11
4168	'MCF2'	mRNA	20.3333	4.33333	-2.25476	4.50252e-09	1.47937e-08	0.1	0.05	0.06	0.1	0.76	0.1	0.32	0.07	-2.28075	0.0771537	0.868389
4192	'MDK'	mRNA	108	34.6667	-1.66387	2.20961e-28	1.86914e-27	3.22	3.07	2.74	7.77	10.42	11.08	9.75667	3.01	-1.64094	0.000794218	0.0617649
4199	'ME1'	mRNA	1	14.3333	3.81684	2.88617e-10	1.03971e-09	0.28	0.56	0.22	0.03	0.06	0	0.03	0.353333	3.81604	0.0169773	0.450491
421	'ARVCF'	mRNA	11.3333	2	-2.52696	2.85683e-06	7.39591e-06	0.05	0.11	0	0.11	0.05	0.74	0.3	0.0533333	-2.4599	0.169724	0.999981
4248	'MGAT3'	mRNA	1.33333	10.3333	2.92973	1.65265e-06	4.37659e-06	0.17	0.11	0.09	0.04	0	0.01	0.0166667	0.123333	2.97131	0.0777935	0.871624
4256	'MGP'	mRNA	5.33333	0.333333	-4.02446	7.97716e-05	0.000177621	0	0.04	0	0.16	0	0.47	0.21	0.0133333	-3.85076	0.191668	0.999981
4257	'MGST1'	mRNA	13	3	-2.13994	5.62787e-06	1.41737e-05	0.41	0.38	0	1.05	0.19	1.88	1.04	0.263333	-2.08097	0.199385	0.999981
4283	'CXCL9'	mRNA	84	12	-2.83182	8.3705e-42	1.00226e-40	0.14	0.09	0.53	0.14	4.78	0.78	1.9	0.253333	-2.8605	0.0123782	0.378175
4316	'MMP7'	mRNA	0	7.33333	5.43497	1.22619e-06	3.28847e-06	0.06	0	1.19	0	0	0	0	0.416667	5.31703	0.0921945	0.931357
4320	'MMP11'	mRNA	0.333333	6	4.14546	2.85e-05	6.65355e-05	0.09	0.32	0.1	0.03	0	0	0.01	0.17	4.06564	0.090243	0.921261
433	'ASGR2'	mRNA	0.666667	4.66667	2.78289	0.00170311	0.00317771	0.06	0	0.54	0	0	0.07	0.0233333	0.2	2.85324	0.353081	0.999981
4330	'MN1'	mRNA	98	17.6667	-2.49622	1.54172e-42	1.86705e-41	0.15	0.05	0.19	0.38	0.97	0.88	0.743333	0.13	-2.47952	0.000448387	0.0399555
4332	'MNDA'	mRNA	80	13	-2.64595	2.88077e-37	3.09581e-36	0.51	0.2	0.72	2.7	1.88	4.53	3.03667	0.476667	-2.60474	0.000414394	0.0383097
4337	'MOCS1'	mRNA	19.6667	6.66667	-1.58518	5.27027e-06	1.33184e-05	0.09	0.03	0.16	0.02	0.88	0	0.3	0.0933333	-1.63118	0.351263	0.999981
4353	'MPO'	mRNA	6	0.333333	-4.19439	2.29031e-05	5.4083e-05	0.02	0	0	0.34	0	0	0.113333	0.00666667	-4.05122	0.232334	0.999981
4356	'MPP3'	mRNA	14	2.33333	-2.60943	1.18348e-07	3.47671e-07	0.15	0.03	0	0.03	0.85	0.2	0.36	0.06	-2.62824	0.140421	0.999981
438	'ASMT'	mRNA	12.3333	3	-2.06399	1.5495e-05	3.72353e-05	0.19	0.43	0	0	0.82	1.06	0.626667	0.206667	-2.04004	0.289812	0.999981
440087	'SMCO3'	mRNA	0.333333	5.33333	3.97554	9.73429e-05	0.000214409	0.15	0.34	0	0	0	0.03	0.01	0.163333	3.89557	0.181968	0.999981
440107	'PLEKHG7'	mRNA	12	0	-6.19439	4.00919e-10	1.42367e-09	0	0	0	0	0.39	0.08	0.156667	0	-6.07908	0.021206	0.508855
440243	'GOLGA6L22'	mRNA	10.6133	2.53667	-2.08934	5.33775e-05	0.00012111	0.09	0.03	0	0.18	0.18	0.15	0.17	0.04	-2.37438	0.15265	0.999981
440279	'UNC13C'	mRNA	57.6267	3.20667	-4.19205	2.48783e-39	2.82196e-38	0.01	0.01	0.02	0.87	0.01	0.31	0.396667	0.0133333	-4.23164	0.000451606	0.0400338
440712	'RHEX'	mRNA	14.6667	2.33333	-2.67654	3.8897e-08	1.1896e-07	0.06	0	0.32	0.24	1.2	1.18	0.873333	0.126667	-2.65884	0.0968762	0.943479
441155	'LOC441155'	mRNA	28.96	9.84667	-1.58082	3.49091e-08	1.07237e-07	0.21	0.15	0.11	0.17	1.04	0.18	0.463333	0.156667	-1.64711	0.126825	0.999981
442444	'FAM47C'	mRNA	4.33333	0	-4.7249	0.000217504	0.000456821	0	0	0	0.24	0	0	0.08	0	-4.54351	0.247327	0.999981
4430	'MYO1B'	mRNA	140.333	13	-3.45674	5.56212e-82	1.23459e-80	0.35	0.13	0.02	2.46	2.16	0.73	1.78333	0.166667	-3.44719	2.7426e-05	0.00451184
445328	'ARHGEF35'	mRNA	49.3233	11.1567	-2.16883	4.76219e-19	2.82243e-18	0.48	0	0.32	1.16	0.97	1.63	1.25333	0.266667	-2.18002	0.0405668	0.685418
4488	'MSX2'	mRNA	7	0.333333	-4.41678	3.58241e-06	9.19296e-06	0	0	0.03	0	0	0.6	0.2	0.01	-4.23183	0.197707	0.999981
4504	'MT3'	mRNA	10.6667	3.66667	-1.56503	0.000891841	0.00172554	0	0	2.6	0	1.43	7.21	2.88	0.866667	-1.5048	0.52652	0.999981
4543	'MTNR1A'	mRNA	4.66667	0.333333	-3.83182	0.000280236	0.000580846	0	0.03	0	0	0	0.42	0.14	0.01	-3.64709	0.317837	0.999981
4582	'MUC1'	mRNA	0	6.33333	5.22346	6.96444e-06	1.73466e-05	0.16	0.16	0.69	0	0	0	0	0.336667	5.10543	0.0578826	0.788681
4583	'MUC2'	mRNA	17.6667	254	3.82126	2.48962e-155	9.91925e-154	0.02	2.09	1.78	0.01	0	0.19	0.0666667	1.29667	3.90024	0.0715314	0.85504
4607	'MYBPC3'	mRNA	25	8.66667	-1.55284	4.24298e-07	1.18611e-06	0.36	0.01	0	0.62	0.46	0	0.36	0.123333	-1.55203	0.39709	0.999981
4610	'MYCL'	mRNA	38	2	-4.27239	9.22412e-27	7.33191e-26	0.12	0	0	0.47	0.53	1.55	0.85	0.04	-4.23217	0.0017103	0.107266
4645	'MYO5B'	mRNA	37.3333	13	-1.54642	7.18692e-10	2.5052e-09	0.03	0.13	0.07	0.05	0.42	0.22	0.23	0.0766667	-1.54713	0.12622	0.999981
4674	'NAP1L2'	mRNA	0.666667	8.66667	3.67598	1.30962e-06	3.50428e-06	0.3	0.35	0	0.05	0	0	0.0166667	0.216667	3.71075	0.140911	0.999981
4680	'CEACAM6'	mRNA	23	4	-2.54803	2.09409e-11	8.14586e-11	0.17	0.12	0	0	1.67	0	0.556667	0.0966667	-2.59641	0.228908	0.999981
4688	'NCF2'	mRNA	17	4.66667	-1.88954	1.68973e-06	4.47218e-06	0.29	0.16	0	0.57	0.03	0.88	0.493333	0.15	-1.82856	0.253244	0.999981
4703	'NEB'	mRNA	165	50	-1.74693	2.33999e-45	3.00261e-44	0.11	0.17	0.07	0.22	0.93	0	0.383333	0.116667	-1.77801	0.0936136	0.935204
4747	'NEFL'	mRNA	3.66667	0.333333	-3.4839	0.00187218	0.00347506	0	0.02	0	0.1	0.07	0.02	0.0633333	0.00666667	-3.36866	0.228598	0.999981
4753	'NELL2'	mRNA	21.3333	908.333	5.38758	0	0	19.19	16.48	13.35	0.64	0	0.57	0.403333	16.34	5.44614	4.78658e-05	0.00718364
4778	'NFE2'	mRNA	17.3333	2.33333	-2.91755	4.20713e-10	1.49031e-09	0.04	0.16	0.07	0.44	0	1.48	0.64	0.09	-2.84597	0.0947216	0.938386
478	'ATP1A3'	mRNA	0	8.66667	5.67598	1.2739e-07	3.73612e-07	0	0.04	0.38	0	0	0	0	0.14	5.55808	0.0607537	0.799574
4808	'NHLH2'	mRNA	4.66667	0	-4.83182	0.000117084	0.000255822	0	0	0	0.19	0	0.18	0.123333	0	-4.6299	0.186266	0.999981
4818	'NKG7'	mRNA	1705.67	569	-1.6083	0	0	48.79	46.93	76.06	156.9	230.53	142.76	176.73	57.26	-1.5966	1.99282e-05	0.00358896
4862	'NPAS2'	mRNA	98	13	-2.93873	3.05797e-50	4.3397e-49	0.2	0.2	0.2	0.95	2.11	1.98	1.68	0.2	-2.91914	2.03053e-06	0.000569514
4881	'NPR1'	mRNA	7.33333	0	-5.4839	9.82889e-07	2.65654e-06	0	0	0	0	0	0.32	0.106667	0	-5.26037	0.155204	0.999981
4884	'NPTX1'	mRNA	0	7.33333	5.43497	1.22619e-06	3.28847e-06	0.15	0.1	0	0	0	0	0	0.0833333	5.31652	0.0763758	0.868389
4909	'NTF4'	mRNA	6.33333	0	-5.27239	5.70937e-06	1.43597e-05	0	0	0	0.07	1.31	0	0.46	0	-5.17309	0.111025	0.975328
491	'ATP2B2'	mRNA	0.333333	5.66667	4.063	5.26179e-05	0.000119438	0.07	0.05	0	0.01	0	0	0.00333333	0.04	3.98278	0.163655	0.999981
4919	'ROR1'	mRNA	41.3333	8	-2.3937	4.49337e-18	2.53759e-17	0.2	0	0.14	0.44	0.61	1.35	0.8	0.113333	-2.35427	0.0326519	0.622736
4922	'NTS'	mRNA	5.66667	0.666667	-3.11193	0.000230384	0.00048276	0.11	0	0	0.56	0	0.38	0.313333	0.0366667	-3.05672	0.277967	0.999981
497189	'TIFAB'	mRNA	25.6667	7.33333	-1.83182	8.40678e-09	2.70664e-08	0.08	0.02	0.11	0.08	0	0.7	0.26	0.07	-1.75552	0.257726	0.999981
501	'ALDH7A1'	mRNA	116	29.3333	-2.00798	9.48347e-39	1.05987e-37	0.23	0.34	0.51	0.61	2.91	0.89	1.47	0.36	-2.01825	0.00625307	0.244255
5031	'P2RY6'	mRNA	108	29	-1.92137	3.01689e-34	3.00877e-33	0.09	0	2.56	2.05	3.81	5.15	3.67	0.883333	-1.88995	0.135318	0.999981
5055	'SERPINB2'	mRNA	0.666667	13.6667	4.33309	1.64798e-10	6.04462e-10	0.03	0.63	0.68	0	0	0.07	0.0233333	0.446667	4.39152	0.0302092	0.608057
50616	'IL22'	mRNA	2571	8568.67	1.71228	0	0	183.24	793.84	534.09	64.72	286.97	110.47	154.053	503.723	1.70647	0.00364735	0.170093
50624	'CUZD1'	mRNA	0	5.33333	4.97554	4.10684e-05	9.43161e-05	0.13	0.41	0	0	0	0	0	0.18	4.85739	0.146579	0.999981
50649	'ARHGEF4'	mRNA	108.383	31.8833	-1.78973	2.31378e-31	2.14015e-30	0.13	0.23	0.44	0.1	2.64	0.09	0.943333	0.266667	-1.84673	0.100815	0.957131
50674	'NEUROG3'	mRNA	6.33333	1	-2.68743	0.000295406	0.000610145	0	0.13	0	0	0	0.74	0.246667	0.0433333	-2.60634	0.424676	0.999981
5079	'PAX5'	mRNA	0	4	4.5605	0.000468074	0.000942774	0.01	0.03	0.04	0	0	0	0	0.0266667	4.44252	0.155788	0.999981
5083	'PAX9'	mRNA	0	9.33333	5.78289	4.1886e-08	1.27771e-07	0.06	0.12	0.2	0	0	0	0	0.126667	5.66488	0.0136797	0.402745
50863	'NTM'	mRNA	7.9	0	-5.59128	3.68349e-07	1.03662e-06	0	0	0	0	0	1	0.333333	0	-5.32449	0.144874	0.999981
5091	'PC'	mRNA	1	22	4.43497	3.51845e-16	1.80766e-15	0.32	0.3	0.37	0.04	0	0.02	0.02	0.33	4.47301	0.00139459	0.0935685
50939	'IMPG2'	mRNA	1.66667	8.66333	2.35349	9.83163e-05	0.000216328	0.1	0.06	0.03	0	0.02	0.01	0.01	0.0633333	2.30491	0.191893	0.999981
50944	'SHANK1'	mRNA	116	9.33333	-3.66005	4.65267e-71	9.04263e-70	0	0.02	0.14	0.63	0.01	1.5	0.713333	0.0533333	-3.59078	0.0932622	0.935204
50964	'SOST'	mRNA	12	43	1.81684	1.96448e-13	8.65577e-13	0.2	1.02	2.15	0.17	0	0.82	0.33	1.12333	1.88862	0.153972	0.999981
5098	'PCDHGC3'	mRNA	14.6367	4.34667	-1.77607	2.05965e-05	4.88752e-05	0.14	0.14	0.05	0.48	0.18	0.45	0.37	0.11	-1.82681	0.148379	0.999981
5099	'PCDH7'	mRNA	10	3.33333	-1.60943	0.00102711	0.00197159	0.07	0.01	0	0.07	0.03	0.17	0.09	0.0266667	-1.56006	0.368843	0.999981
51087	'YBX2'	mRNA	0	3.33333	4.29746	0.00163423	0.0030594	0	0	0.38	0	0	0	0	0.126667	4.17954	0.287961	0.999981
51090	'PLLP'	mRNA	1	6.66667	2.7125	0.000215424	0.00045287	0	0.46	0.4	0.04	0.09	0	0.0433333	0.286667	2.70273	0.247368	0.999981
51166	'AADAT'	mRNA	14.3333	1.66667	-3.1288	4.29871e-09	1.4162e-08	0.03	0.12	0	0.63	0.03	0.72	0.46	0.05	-3.072	0.07869	0.873846
51168	'MYO15A'	mRNA	2.33333	17.3333	2.86862	8.1802e-10	2.83717e-09	0.06	0.08	0.09	0.03	0	0	0.01	0.0766667	2.90492	0.0784882	0.873846
51186	'TCEAL9'	mRNA	62	21.6667	-1.54126	2.34919e-15	1.16343e-14	0.58	1.17	2.86	5.39	2.39	5.87	4.55	1.53667	-1.50064	0.059104	0.795098
51237	'MZB1'	mRNA	203	21.3333	-3.27476	1.26377e-112	3.72286e-111	1.89	0.74	2.28	0.72	43.62	4.47	16.27	1.63667	-3.31046	0.00158405	0.101885
51266	'CLEC1B'	mRNA	12.6667	0.666667	-4.27239	6.29313e-10	2.20401e-09	0	0.04	0	0	0.27	0.42	0.23	0.0133333	-4.24337	0.0667114	0.832612
51267	'CLEC1A'	mRNA	6	1	-2.60943	0.000526176	0.00105077	0.05	0.03	0	0.1	0	0.32	0.14	0.0266667	-2.53931	0.297912	0.999981
51285	'RASL12'	mRNA	14.3333	1	-3.86577	1.70732e-10	6.25219e-10	0.03	0.05	0	0.05	0.08	0.94	0.356667	0.0266667	-3.79684	0.0413232	0.689755
51297	'BPIFA1'	mRNA	0	8	5.5605	3.92497e-07	1.10273e-06	0	0	1.47	0	0	0	0	0.49	5.44258	0.127097	0.999981
51305	'KCNK9'	mRNA	0	4.66667	4.78289	0.00013721	0.000295343	0.24	0.08	0.05	0	0	0	0	0.123333	4.66441	0.112321	0.975328
51308	'REEP2'	mRNA	1	10.3333	3.34477	3.56134e-07	1.00419e-06	0.46	0.15	0.3	0.09	0	0	0.03	0.303333	3.37908	0.0817533	0.889769
51311	'TLR8'	mRNA	13	1	-3.7249	1.91873e-09	6.48679e-09	0.04	0	0	0.04	0.52	0	0.186667	0.0133333	-3.76647	0.110086	0.975328
51314	'NME8'	mRNA	7.33333	0	-5.4839	9.82889e-07	2.65654e-06	0	0	0	0.3	0.3	0	0.2	0	-5.34637	0.0729237	0.863415
5133	'PDCD1'	mRNA	5.33333	97.3333	4.16536	6.42199e-64	1.13341e-62	0.62	2.17	6.21	0.3	0	0.18	0.16	3	4.2143	7.50266e-05	0.00992473
51332	'SPTBN5'	mRNA	28.6667	8.66667	-1.75029	3.65172e-09	1.20892e-08	0.05	0.12	0	0.13	0.24	0.2	0.19	0.0566667	-1.73491	0.154611	0.999981
51338	'MS4A4A'	mRNA	10.6667	3.33333	-1.70254	0.000416485	0.000844577	0.44	0.05	0	0.5	0	1.27	0.59	0.163333	-1.63583	0.430057	0.999981
51348	'KLRF1'	mRNA	30.6667	7.66667	-2.02446	1.69799e-11	6.65376e-11	0.47	0.29	0.5	1.22	3.03	1.82	2.02333	0.42	-2.01274	0.0229744	0.531894
51363	'CHST15'	mRNA	20.3333	5.66667	-1.86774	2.04802e-07	5.9033e-07	0.08	0.13	0.06	0.33	0.32	0.42	0.356667	0.09	-1.83239	0.0730557	0.863415
51364	'ZMYND10'	mRNA	14.3333	47	1.68882	2.78862e-13	1.21526e-12	1.52	1.17	2.7	1.34	0.08	0.28	0.566667	1.79667	1.72923	0.0895429	0.917359
51365	'PLA1A'	mRNA	11.6667	3.66667	-1.69432	0.000234554	0.000491078	0.22	0.13	0.12	0.65	0.3	0.55	0.5	0.156667	-1.65861	0.188427	0.999981
51375	'SNX7'	mRNA	13.3333	0	-6.34639	4.76388e-11	1.8053e-10	0	0	0	0.05	0.64	0.86	0.516667	0	-6.18021	0.00562446	0.228572
51435	'SCARA3'	mRNA	11.3333	3	-1.942	6.86093e-05	0.00015396	0.08	0.06	0.1	0	0.58	0.03	0.203333	0.08	-1.98502	0.295695	0.999981
51440	'HPCAL4'	mRNA	32.6667	8.66667	-1.93873	1.46537e-11	5.75496e-11	0.24	0.13	0	0.43	0.72	0.18	0.443333	0.123333	-1.94062	0.112518	0.975328
51458	'RHCG'	mRNA	0	24	7.14546	9.59076e-18	5.34153e-17	0.1	0.89	1.29	0	0	0	0	0.76	7.02755	0.000209696	0.0224453
5154	'PDGFA'	mRNA	19.6667	96.3333	2.26782	5.78022e-37	6.14949e-36	1.87	2.03	4.18	0.88	0.03	0.82	0.576667	2.69333	2.32171	0.011105	0.35416
51557	'LGSN'	mRNA	4.67667	13.6667	1.52264	0.000257268	0.000535678	0.1	0.03	0.47	0.13	0	0.07	0.0666667	0.2	1.57972	0.331742	0.999981
5157	'PDGFRL'	mRNA	0	4.33333	4.67598	0.000252732	0.000527405	0	0	0.52	0	0	0	0	0.173333	4.55805	0.245789	0.999981
51655	'RASD1'	mRNA	6955.33	1352.33	-2.38713	0	0	22.14	70.37	55.9	181.98	265.93	329.49	259.133	49.47	-2.36056	5.01097e-08	2.67915e-05
5169	'ENPP3'	mRNA	6.66667	25.6667	1.92039	3.71457e-09	1.22871e-08	0.58	0.62	0.31	0.3	0	0.1	0.133333	0.503333	1.96697	0.117026	0.987877
51700	'CYB5R2'	mRNA	1.66667	6.66667	1.97554	0.00219874	0.00403935	0	0.17	0.86	0	0	0.3	0.1	0.343333	2.05118	0.440353	0.999981
51725	'FBXO40'	mRNA	6.33333	21.3267	1.72716	5.77436e-07	1.59242e-06	0.15	0.27	0.24	0.1	0.01	0.09	0.0666667	0.22	1.75451	0.116858	0.987877
5174	'PDZK1'	mRNA	1161.67	329.333	-1.84304	0	0	6.56	12.37	10.25	23.89	38.65	42.98	35.1733	9.72667	-1.81918	8.54251e-07	0.000275762
5176	'SERPINF1'	mRNA	380.333	89.3333	-2.11446	3.46577e-131	1.16282e-129	5.25	2.37	7.53	18.72	21.3	29.93	23.3167	5.05	-2.08405	2.83282e-05	0.00461588
5178	'PEG3'	mRNA	2.66667	12.3333	2.18499	8.9076e-06	2.19109e-05	0.1	0.16	0.01	0.05	0	0.01	0.02	0.09	2.22637	0.213339	0.999981
51806	'CALML5'	mRNA	11	3.66667	-1.60943	0.000574806	0.0011428	0	0.62	0.31	0.51	1.56	0.76	0.943333	0.31	-1.60629	0.303267	0.999981
5191	'PEX7'	mRNA	47.3333	11.6667	-2.04493	3.90841e-17	2.10576e-16	0.61	0.37	0.45	1.27	3.73	1.28	2.09333	0.476667	-2.04618	0.0105539	0.343935
5199	'CFP'	mRNA	92	26.3333	-1.82921	1.22141e-27	1.0039e-26	0.74	0.51	1.62	3.24	1.27	5.83	3.44667	0.956667	-1.77787	0.0191993	0.486637
5210	'PFKFB4'	mRNA	3	18.6667	2.61297	1.29354e-09	4.42292e-09	0.29	0.42	0.16	0.13	0	0	0.0433333	0.29	2.64989	0.111117	0.975328
5251	'PHEX'	mRNA	0.333333	3.66667	3.43497	0.00216857	0.00398828	0.09	0.03	0	0.01	0	0	0.00333333	0.04	3.35463	0.301662	0.999981
5255	'PHKA1'	mRNA	51.6667	16.6667	-1.65673	2.55699e-14	1.19363e-13	0.13	0.15	0.2	0.76	0.41	0.36	0.51	0.16	-1.6324	0.0223541	0.524668
5260	'PHKG1'	mRNA	97.66	32.01	-1.63371	3.37299e-25	2.55978e-24	0.86	1.55	0.49	3.4	2.73	2.68	2.93667	0.966667	-1.63475	0.00356045	0.167812
5265	'SERPINA1'	mRNA	362	1991.67	2.43545	0	0	38.18	90.6	50.72	8.52	13.49	10.53	10.8467	59.8333	2.45225	1.6035e-10	1.9596e-07
5322	'PLA2G5'	mRNA	0	4.66667	4.78289	0.00013721	0.000295343	0	0	0.48	0	0	0	0	0.16	4.66497	0.234714	0.999981
5327	'PLAT'	mRNA	9	27.6667	1.59569	7.40032e-08	2.20983e-07	0.41	0.69	0.71	0.49	0	0.08	0.19	0.603333	1.63946	0.205665	0.999981
53335	'BCL11A'	mRNA	412.667	82.6667	-2.34406	4.40219e-161	1.83179e-159	1.59	0.62	2.1	8.75	3.38	9.68	7.27	1.43667	-2.3002	2.71634e-05	0.00451184
5338	'PLD2'	mRNA	23.3333	86.6667	1.86862	1.98459e-26	1.56036e-25	0.9	1.67	2.57	0.39	0.62	0.68	0.563333	1.71333	1.89322	0.00373806	0.171916
534	'ATP6V1G2'	mRNA	14.3333	2.66667	-2.45073	2.30206e-07	6.61282e-07	0.34	0.1	0	0.94	0	1.17	0.703333	0.146667	-2.38911	0.210298	0.999981
5341	'PLEK'	mRNA	1360.67	333.667	-2.0523	0	0	7.53	7.52	7.19	17.17	21.27	53.43	30.6233	7.41333	-2.00944	2.89937e-06	0.000751595
5345	'SERPINF2'	mRNA	60.3333	19	-1.69142	6.5303e-17	3.48655e-16	0.29	0.48	0.9	0.62	1.22	3.77	1.87	0.556667	-1.64388	0.0599025	0.795187
5358	'PLS3'	mRNA	25.8233	6.33333	-2.0521	4.66379e-10	1.64586e-09	0.18	0.17	0.02	0.35	0.18	0.86	0.463333	0.123333	-1.99141	0.0834409	0.89588
53616	'ADAM22'	mRNA	60	21	-1.53904	7.00835e-15	3.37438e-14	0.19	0.21	0.09	0.29	0.47	0.57	0.443333	0.163333	-1.52067	0.0172164	0.453691
53637	'S1PR5'	mRNA	0.333333	3.66667	3.43497	0.00216857	0.00398828	0.06	0.03	0.2	0	0	0.03	0.01	0.0966667	3.35513	0.238408	0.999981
53826	'FXYD6'	mRNA	48	14	-1.80207	6.74266e-15	3.25038e-14	0.2	0.08	1.2	1.56	0.31	3.72	1.86333	0.493333	-1.74017	0.136867	0.999981
53832	'IL20RA'	mRNA	11	0	-6.06886	2.03363e-09	6.85706e-09	0	0	0	0	0	0.58	0.193333	0	-5.84522	0.0765802	0.868389
53836	'GPR87'	mRNA	15.6667	3	-2.40913	8.55335e-08	2.53774e-07	0.05	0.05	0.28	0	2.11	0	0.703333	0.126667	-2.45661	0.249387	0.999981
53841	'CDHR5'	mRNA	0	4.33333	4.67598	0.000252732	0.000527405	0.05	0	0.22	0	0	0	0	0.09	4.55792	0.208151	0.999981
53942	'CNTN5'	mRNA	10.3333	1	-3.3937	2.39798e-07	6.87535e-07	0.05	0	0.02	0.09	0	0.56	0.216667	0.0233333	-3.32184	0.127854	0.999981
5409	'PNMT'	mRNA	18	0.666667	-4.77935	4.29697e-14	1.97978e-13	0.08	0.08	0	1.22	0.54	2.33	1.36333	0.0533333	-4.72889	0.00402359	0.180714
54101	'RIPK4'	mRNA	3.33333	19.3333	2.51159	1.52964e-09	5.21118e-09	0.06	0.46	0.38	0.16	0	0	0.0533333	0.3	2.54912	0.140511	0.999981
54106	'TLR9'	mRNA	2.33333	13.3333	2.49011	5.95741e-07	1.64091e-06	0.22	0.15	0.33	0.13	0	0	0.0433333	0.233333	2.52679	0.158705	0.999981
541468	'LURAP1'	mRNA	5.66667	1.27	-2.18214	0.00241177	0.00440431	0	0.14	0	0	0.6	0	0.2	0.0466667	-2.57409	0.433389	0.999981
54210	'TREM1'	mRNA	15	1.66667	-3.19439	1.32862e-09	4.53992e-09	0.17	0	0.02	0	0.02	2.8	0.94	0.0633333	-3.11691	0.150051	0.999981
54345	'SOX18'	mRNA	0.333333	5	3.88243	0.00018044	0.000382786	0.07	0.18	0.25	0	0	0.03	0.01	0.166667	3.80263	0.132497	0.999981
54360	'CYTL1'	mRNA	9	2.33333	-1.972	0.000338671	0.000694691	0.29	0.2	0	1.1	0	0.87	0.656667	0.163333	-1.9153	0.353197	0.999981
54437	'SEMA5B'	mRNA	0	8.66667	5.67598	1.2739e-07	3.73612e-07	0	0.04	0.28	0	0	0	0	0.106667	5.55808	0.0578984	0.788681
54453	'RIN2'	mRNA	76.6667	19.3333	-2.01197	3.03938e-26	2.38262e-25	0.27	0.22	0.27	0.74	0.89	1.4	1.01	0.253333	-1.97778	0.0012272	0.0871213
54492	'NEURL1B'	mRNA	20.3333	0.333333	-5.9552	3.42553e-16	1.76276e-15	0	0.01	0	0.02	0.62	0	0.213333	0.00333333	-5.89625	0.0108743	0.351035
54504	'CPVL'	mRNA	3867.94	332.667	-3.56388	0	0	13.95	4.96	15.65	68.82	87.76	274.85	143.81	11.52	-3.51454	2.64589e-10	2.82928e-07
54544	'CRCT1'	mRNA	3.33333	13	1.93901	2.40621e-05	5.67023e-05	0.7	3.22	0.49	0.11	0.9	0.11	0.373333	1.47	1.92006	0.206489	0.999981
54578	'UGT1A6'	mRNA	14.3167	2.01333	-2.8545	1.96577e-08	6.13682e-08	0	0.2	0	0.16	1.47	0.08	0.57	0.0666667	-2.86692	0.152185	0.999981
5462	'POU5F1B'	mRNA	1.74	15.3267	3.11442	1.87418e-09	6.34157e-09	0.65	0.9	0.66	0.25	0	0	0.0833333	0.736667	3.14849	0.0655877	0.825991
54768	'HYDIN'	mRNA	97.3333	11.3333	-3.12683	7.8705e-53	1.17117e-51	0.16	0	0.14	0.06	0.17	1.01	0.413333	0.1	-3.06565	0.00992294	0.331585
54836	'BSPRY'	mRNA	3.33333	12	1.82353	9.89279e-05	0.000217644	0.12	0.39	0.45	0.26	0	0.03	0.0966667	0.32	1.86449	0.26421	0.999981
54854	'FAM83E'	mRNA	4.35667	15.7533	1.8299	7.77333e-06	1.92485e-05	0.3	0.12	0.52	0.14	0.02	0.04	0.0666667	0.313333	1.98127	0.134432	0.999981
54869	'EPS8L1'	mRNA	1	13.3333	3.7125	1.71693e-09	5.82683e-09	0.15	0.37	0.57	0.09	0	0	0.03	0.363333	3.74667	0.0409021	0.685746
54923	'LIME1'	mRNA	334.953	100.993	-1.75416	1.05615e-90	2.55803e-89	2.51	6.2	8.08	24.09	18.35	17.39	19.9433	5.59667	-1.73711	0.000320424	0.0315065
54988	'ACSM5'	mRNA	4.33333	0	-4.7249	0.000217504	0.000456821	0	0	0	0	0.27	0.02	0.0966667	0	-4.62035	0.203073	0.999981
55022	'PID1'	mRNA	6.33333	0.666667	-3.27239	6.82633e-05	0.000153292	0	0.05	0	0	0.34	0.13	0.156667	0.0166667	-3.28651	0.228916	0.999981
55040	'EPN3'	mRNA	0.666667	6.33333	3.22346	8.75563e-05	0.000193938	0.08	0.02	0.19	0.03	0	0	0.01	0.0966667	3.25805	0.175418	0.999981
55064	'SPATA6L'	mRNA	9.32333	0.356667	-4.73266	5.77801e-08	1.74105e-07	0	0.02	0	0.01	0.38	0.02	0.136667	0.00666667	-4.71437	0.0512156	0.750856
55071	'C9orf40'	mRNA	12.6667	4.33333	-1.57195	0.000280835	0.000581861	0.08	0.22	0.05	0.24	0.57	0.21	0.34	0.116667	-1.57161	0.223598	0.999981
55076	'TMEM45A'	mRNA	16.6667	3	-2.4984	1.70004e-08	5.34494e-08	0	0.18	0.2	1.18	0.21	0.64	0.676667	0.126667	-2.45444	0.0919165	0.930532
55083	'KIF26B'	mRNA	105.333	16.6667	-2.68439	3.02062e-49	4.17879e-48	0.11	0.06	0.05	0.36	0.84	0.23	0.476667	0.0733333	-2.68785	0.000121616	0.0144495
55084	'SOBP'	mRNA	3	15	2.29746	4.38077e-07	1.22292e-06	0.29	0.11	0.13	0.09	0	0	0.03	0.176667	2.33441	0.18368	0.999981
55089	'SLC38A4'	mRNA	11.3333	1.66667	-2.79	7.90035e-07	2.15411e-06	0.07	0.02	0	0.08	0.47	0	0.183333	0.03	-2.82501	0.179483	0.999981
55160	'ARHGEF10L'	mRNA	4	0	-4.60943	0.00040635	0.000825442	0	0	0	0.19	0	0.02	0.07	0	-4.42468	0.242662	0.999981
55205	'ZNF532'	mRNA	73.6667	8	-3.2274	1.57097e-41	1.87259e-40	0.03	0.12	0.12	1.1	0	1.07	0.723333	0.09	-3.16736	0.0136925	0.402745
55214	'P3H2'	mRNA	18.6667	4	-2.24686	2.05778e-08	6.41527e-08	0.09	0.13	0.02	0.05	0.06	1.06	0.39	0.08	-2.17624	0.14419	0.999981
55240	'STEAP3'	mRNA	9	26	1.50605	5.71509e-07	1.57771e-06	0.11	0.08	0.88	0.21	0.02	0.21	0.146667	0.356667	1.55984	0.238098	0.999981
55287	'TMEM40'	mRNA	0	4.33333	4.67598	0.000252732	0.000527405	0.03	0.29	0.3	0	0	0	0	0.206667	4.55801	0.134254	0.999981
55314	'TMEM144'	mRNA	5.66667	0.666667	-3.11193	0.000230384	0.00048276	0.02	0.02	0	0.13	0.22	0	0.116667	0.0133333	-3.12362	0.211194	0.999981
55359	'STYK1'	mRNA	82	14	-2.57466	4.41369e-37	4.7177e-36	0.48	0.28	0.16	2.6	2.91	0	1.83667	0.306667	-2.58251	0.0364009	0.65213
55388	'MCM10'	mRNA	75	25.3333	-1.59032	4.94133e-19	2.92751e-18	0.81	0.15	0.06	0.39	1.24	1.36	0.996667	0.34	-1.56958	0.0938031	0.935243
5539	'PPY'	mRNA	6.33333	0	-5.27239	5.70937e-06	1.43597e-05	0	0	0	1.28	0	2.12	1.13333	0	-5.06493	0.110072	0.975328
55504	'TNFRSF19'	mRNA	93	32.3333	-1.54867	2.12093e-22	1.44265e-21	0.26	1.19	0.13	1.17	1.5	2.49	1.72	0.526667	-1.52555	0.0545597	0.766389
55638	'SYBU'	mRNA	0	4.66667	4.78289	0.00013721	0.000295343	0.17	0.15	0	0	0	0	0	0.106667	4.66452	0.179329	0.999981
55647	'RAB20'	mRNA	3.66667	15.3333	2.03967	2.1215e-06	5.56275e-06	0.27	0.78	0.92	0.31	0	0.18	0.163333	0.656667	2.08935	0.149457	0.999981
55693	'KDM4D'	mRNA	19	2	-3.27239	5.29345e-12	2.13466e-11	0.11	0	0.02	0.27	0.93	0	0.4	0.0433333	-3.30099	0.0803205	0.879772
55698	'RADIL'	mRNA	9	1.66667	-2.45742	4.03181e-05	9.27066e-05	0.01	0.04	0	0.09	0	0.19	0.0933333	0.0166667	-2.39118	0.269171	0.999981
5570	'PKIB'	mRNA	1.34667	7.28667	2.4114	0.000290948	0.000601719	0.36	0.16	0.41	0.03	0.03	0.06	0.04	0.31	2.4014	0.155063	0.999981
55704	'CCDC88A'	mRNA	710.333	248.667	-1.53875	5.42702e-158	2.19519e-156	1.92	2.64	1.82	6.83	2.29	8.33	5.81667	2.12667	-1.49683	0.000117289	0.0141317
55711	'FAR2'	mRNA	137.333	44.3333	-1.65568	2.13854e-35	2.19036e-34	0.92	1.33	0.07	2.62	1.52	2.53	2.22333	0.773333	-1.61916	0.0445826	0.709547
55753	'OGDHL'	mRNA	0.666667	7	3.36785	2.64254e-05	6.18826e-05	0.02	0	0.32	0.04	0	0	0.0133333	0.113333	3.40377	0.225959	0.999981
55765	'INAVA'	mRNA	8.08	35.3733	2.10577	1.9759e-13	8.70368e-13	0.29	0.98	0.28	0.07	0.01	0.25	0.11	0.516667	2.23347	0.0722432	0.859533
5578	'PRKCA'	mRNA	167.343	731.113	2.10282	2.08411e-244	1.23474e-242	10.95	5.63	3.29	2.31	1.55	1.44	1.76667	6.62333	2.12534	0.000264678	0.0269355
55790	'CSGALNACT1'	mRNA	514	128.333	-2.02634	2.62698e-167	1.13767e-165	2.52	2.27	1.29	7.36	14.29	3.29	8.31333	2.02667	-2.03159	0.000136704	0.0154892
55803	'ADAP2'	mRNA	29	2.66667	-3.46741	2.56426e-18	1.46843e-17	0.07	0.12	0	0.27	0.17	1.61	0.683333	0.0633333	-3.40295	0.0149919	0.42326
5592	'PRKG1'	mRNA	190.333	52.3333	-1.88719	1.16969e-57	1.92377e-56	1.82	1.62	2.56	7.42	8.9	7.46	7.92667	2	-1.86649	7.28479e-05	0.00981382
56033	'BARX1'	mRNA	4	0.333333	-3.60943	0.000992311	0.00190938	0	0.05	0	0	0	0.52	0.173333	0.0166667	-3.42478	0.368789	0.999981
56034	'PDGFC'	mRNA	14.3333	1.66667	-3.1288	4.29871e-09	1.4162e-08	0.1	0.03	0	0.22	0.3	0.49	0.336667	0.0433333	-3.09507	0.0444007	0.709547
56099	'PCDHGB7'	mRNA	6.23667	0	-5.2502	6.7812e-06	1.69233e-05	0	0	0	0	0	0.24	0.08	0	-4.97093	0.205011	0.999981
56101	'PCDHGB5'	mRNA	0	4.94333	4.86598	8.29715e-05	0.000184372	0.15	0.05	0.02	0	0	0	0	0.0733333	4.66428	0.124027	0.999981
56112	'PCDHGA3'	mRNA	0	9.78667	5.85132	1.97985e-08	6.17834e-08	0.07	0.02	0.27	0	0	0	0	0.12	5.61244	0.0271465	0.576122
56121	'PCDHB15'	mRNA	3.33333	0	-4.34639	0.0014446	0.00272408	0	0	0	0.14	0	0.02	0.0533333	0	-4.16102	0.290149	0.999981
56158	'TEX12'	mRNA	12.6667	3	-2.10247	9.35651e-06	2.29725e-05	0.19	0.32	0.06	0.49	1.66	0.18	0.776667	0.19	-2.12084	0.147932	0.999981
56164	'STK31'	mRNA	0.333333	4	3.5605	0.00116194	0.00221863	0.14	0.12	0	0	0	0.02	0.00666667	0.0866667	3.48036	0.269048	0.999981
5617	'PRL'	mRNA	181	24.6667	-2.89982	4.61857e-90	1.1102e-88	2.53	0.5	2.04	15.56	11.51	12.66	13.2433	1.69	-2.87279	1.94066e-06	0.000569514
56265	'CPXM1'	mRNA	464.333	143	-1.72361	5.29666e-122	1.68826e-120	1.84	2.36	6.66	9.02	4.56	23.49	12.3567	3.62	-1.66875	0.0107996	0.349779
5627	'PROS1'	mRNA	9.33333	1.66667	-2.50989	2.32028e-05	5.47381e-05	0.09	0	0	0.27	0.15	0.09	0.17	0.03	-2.48927	0.209203	0.999981
563	'AZGP1'	mRNA	14	2	-2.83182	3.20024e-08	9.86121e-08	0	0.06	0.27	0	0	2.44	0.813333	0.11	-2.75049	0.258521	0.999981
56300	'IL36G'	mRNA	0	24	7.14546	9.59076e-18	5.34153e-17	1.05	1.36	1.7	0	0	0	0	1.37	7.02739	4.38772e-05	0.00664333
5638	'PRRG1'	mRNA	3	0	-4.19439	0.00275107	0.00498056	0	0	0	0.01	0.01	0.1	0.04	0	-3.99145	0.261745	0.999981
5648	'MASP1'	mRNA	25	7.33333	-1.79385	2.09807e-08	6.53704e-08	0.62	0	0	1.27	0.86	0	0.71	0.206667	-1.7908	0.376726	0.999981
5655	'KLK10'	mRNA	1	14.6667	3.85	1.59276e-10	5.84746e-10	0	1.94	0.02	0.02	0	0.04	0.02	0.653333	3.90682	0.0758573	0.868389
56666	'PANX2'	mRNA	32	3	-3.4395	6.24984e-20	3.86061e-19	0.08	0.09	0.02	0.61	0.77	0.58	0.653333	0.0633333	-3.42334	0.000760502	0.0602381
56729	'RETN'	mRNA	15.3333	2.66667	-2.54803	4.50134e-08	1.36878e-07	0.39	0.39	0.74	1.99	3.42	2.65	2.68667	0.506667	-2.53533	0.0414639	0.689977
56833	'SLAMF8'	mRNA	168	29	-2.5588	1.31718e-73	2.65385e-72	0.45	0.13	1.44	1.18	3.26	11.78	5.40667	0.673333	-2.49815	0.0102047	0.33705
56952	'PRTFDC1'	mRNA	7.66667	0	-5.54803	5.51075e-07	1.52249e-06	0	0	0	0.17	0.03	0.56	0.253333	0	-5.34037	0.0406755	0.685418
56961	'SHD'	mRNA	334	25.6667	-3.72634	1.6337e-203	8.34494e-202	0.7	0.58	2.5	21.01	10.25	28.95	20.07	1.26	-3.68143	7.69431e-08	3.72178e-05
56975	'FAM20C'	mRNA	12.3333	3.66667	-1.77449	9.36364e-05	0.000206802	0.08	0.06	0	0.35	0.05	0.27	0.223333	0.0466667	-1.73263	0.25395	0.999981
56992	'KIF15'	mRNA	13.3333	43	1.66483	4.64726e-12	1.87835e-11	1.21	0.37	0.33	0.15	0.03	0.38	0.186667	0.636667	1.72628	0.101327	0.957131
57060	'PCBP4'	mRNA	0.333333	24.3333	6.16536	1.01919e-18	5.95632e-18	0.33	1.08	0.92	0.04	0	0	0.0133333	0.776667	6.08559	0.000336354	0.0323323
57088	'PLSCR4'	mRNA	62.3333	18	-1.81647	4.45873e-19	2.64749e-18	0.33	0.4	0.31	0.43	0.95	2.43	1.27	0.346667	-1.77274	0.0242087	0.544983
57111	'RAB25'	mRNA	2	10.6667	2.39057	1.29116e-05	3.12202e-05	0.13	0.4	1.38	0.38	0	0	0.126667	0.636667	2.42771	0.232793	0.999981
57121	'LPAR5'	mRNA	24	7.66667	-1.67083	1.74962e-07	5.07808e-07	0.14	0.29	0.11	0.21	1.14	0.32	0.556667	0.18	-1.68238	0.123476	0.999928
57125	'PLXDC1'	mRNA	132.883	7.33333	-4.20401	1.81218e-88	4.30414e-87	0.17	0.05	0	0.55	2.03	1.25	1.27667	0.0733333	-4.19658	9.20984e-06	0.00189845
57139	'RGL3'	mRNA	3.66667	26.3333	2.81988	6.18028e-14	2.82302e-13	0.33	0.9	0.7	0.05	0.23	0	0.0933333	0.643333	2.79805	0.0326855	0.622736
57156	'TMEM63C'	mRNA	0.666667	14.3333	4.4018	5.0275e-11	1.90091e-10	0.01	0.01	0.42	0.02	0	0	0.00666667	0.146667	4.436	0.04606	0.715986
57159	'TRIM54'	mRNA	14	69	2.2767	4.50197e-27	3.62363e-26	1.83	2.11	2.72	0.76	0.57	0.07	0.466667	2.22	2.28422	0.00697895	0.26534
57191	'VN1R1'	mRNA	3.33333	11	1.698	0.000389358	0.0007932	0.49	0.42	0	0.24	0	0.03	0.09	0.303333	1.73947	0.394714	0.999981
57214	'CEMIP'	mRNA	106	5.33333	-4.33735	4.40495e-72	8.64553e-71	0.07	0.07	0	0.71	1.23	0.69	0.876667	0.0466667	-4.32912	2.99246e-07	0.0001113
57216	'VANGL2'	mRNA	35	4	-3.15375	3.27522e-20	2.04535e-19	0.12	0.02	0	0.02	0.53	0.67	0.406667	0.0466667	-3.1305	0.0304769	0.609633
57224	'NHSL1'	mRNA	283.333	72.3333	-1.99423	3.11006e-91	7.63715e-90	0.61	0.59	0.48	1.78	2.65	2.24	2.22333	0.56	-1.97655	1.94649e-07	7.50703e-05
57282	'SLC4A10'	mRNA	134	1134.33	3.05708	0	0	13.4	14.14	11.69	0.66	1.31	2.55	1.50667	13.0767	3.09214	4.12527e-12	1.41158e-08
5731	'PTGER1'	mRNA	1.33333	11	3.01993	5.24388e-07	1.45279e-06	0	0.05	1.38	0	0	0.19	0.0633333	0.476667	3.09321	0.219666	0.999981
5738	'PTGFRN'	mRNA	14.0233	4.83	-1.5622	0.000142004	0.000304961	0	0.12	0.02	0.15	0.09	0.18	0.14	0.0466667	-1.57187	0.298868	0.999981
5739	'PTGIR'	mRNA	45.6667	8.66667	-2.42206	4.67766e-20	2.90635e-19	0.09	0.06	0.57	1.11	0.46	2.65	1.40667	0.24	-2.36681	0.0311351	0.613699
57393	'CLTRN'	mRNA	15.6667	3	-2.40913	8.55335e-08	2.53774e-07	0.38	0.05	0	0.37	1.93	0	0.766667	0.143333	-2.44264	0.215338	0.999981
57406	'ABHD6'	mRNA	28	9	-1.66189	1.89584e-08	5.92663e-08	0.09	0.25	0.43	0.66	1.59	0.27	0.84	0.256667	-1.67281	0.123265	0.999928
57419	'SLC24A3'	mRNA	5.33333	22.6667	2.063	6.34872e-09	2.0611e-08	0.17	0.21	0.62	0	0	0.25	0.0833333	0.333333	2.13983	0.199211	0.999981
57449	'PLEKHG5'	mRNA	9.66667	52	2.40296	4.48972e-22	3.01783e-21	0.91	0.21	0.87	0.24	0.03	0.14	0.136667	0.663333	2.44469	0.0132383	0.395279
57451	'TENM2'	mRNA	1.66667	6.66667	1.97554	0.00219874	0.00403935	0.02	0.05	0.06	0.01	0.01	0.01	0.01	0.0433333	1.99085	0.234792	0.999981
57463	'AMIGO1'	mRNA	1	12	3.5605	1.84641e-08	5.78004e-08	0.01	0.41	0.01	0.01	0	0.02	0.01	0.143333	3.61578	0.0773519	0.868389
57482	'CRACD'	mRNA	12.6667	0.333333	-5.27239	1.39799e-10	5.15199e-10	0.01	0	0	0.2	0	0.14	0.113333	0.00333333	-5.11086	0.0303351	0.609633
57491	'AHRR'	mRNA	6.29333	37.6667	2.55693	1.63177e-17	8.986e-17	0.29	0.8	0.13	0.18	0	0.02	0.0666667	0.406667	2.66734	0.0425172	0.694577
57502	'NLGN4X'	mRNA	4	0	-4.60943	0.00040635	0.000825442	0	0	0	0	0	0.13	0.0433333	0	-4.38646	0.264334	0.999981
57520	'HECW2'	mRNA	2.33333	9.33333	1.97554	0.000291217	0.00060204	0.08	0.05	0.01	0.01	0.02	0	0.01	0.0466667	1.97635	0.199819	0.999981
57523	'NYNRIN'	mRNA	75	16.3333	-2.22354	5.87866e-29	5.06697e-28	0.03	0.14	0.28	0.82	0.51	0.79	0.706667	0.15	-2.19014	0.00545802	0.224474
57535	'ELAPOR1'	mRNA	2352.66	7993.48	1.74007	0	0	160.45	109.61	104.17	40.64	20.59	37.41	32.88	124.743	1.77527	2.83957e-08	1.79934e-05
5754	'PTK7'	mRNA	173	42	-2.06678	5.09784e-59	8.54304e-58	0.5	0.6	0.85	1.26	1.62	5.15	2.67667	0.65	-2.0177	0.00168189	0.106278
57558	'USP35'	mRNA	42.3333	148.333	1.78451	1.89358e-41	2.25209e-40	2.42	3.22	2.43	1.18	0.27	0.85	0.766667	2.69	1.82847	0.00188376	0.114695
57568	'SIPA1L2'	mRNA	23.3333	7.66667	-1.63019	4.1641e-07	1.1655e-06	0.09	0.06	0.06	0.15	0.33	0.14	0.206667	0.07	-1.62738	0.093378	0.935204
57572	'DOCK6'	mRNA	0	5.66667	5.063	2.26307e-05	5.34754e-05	0	0.02	0.24	0	0	0	0	0.0866667	4.94509	0.144758	0.999981
57575	'PCDH10'	mRNA	7.33333	2	-1.89893	0.00160609	0.00301026	0.02	0.04	0	0.12	0	0.16	0.0933333	0.02	-1.83821	0.396439	0.999981
57576	'KIF17'	mRNA	4	0.333333	-3.60943	0.000992311	0.00190938	0	0	0.01	0	0	0.18	0.06	0.00333333	-3.42478	0.368789	0.999981
57578	'UNC79'	mRNA	5.33333	1	-2.4395	0.0016482	0.00308302	0.02	0	0	0.09	0	0.02	0.0366667	0.00666667	-2.39351	0.400331	0.999981
57596	'BEGAIN'	mRNA	14	2.66667	-2.41678	3.9459e-07	1.10724e-06	0.02	0.02	0.13	0	0	0.95	0.316667	0.0566667	-2.33581	0.284575	0.999981
57597	'BAHCC1'	mRNA	55	14.6667	-1.93136	2.37152e-18	1.36394e-17	0.05	0.12	0.07	0.33	0.01	0.61	0.316667	0.08	-1.86598	0.102077	0.959077
576	'ADGRB2'	mRNA	17	1	-4.11193	1.35857e-12	5.69927e-12	0.03	0.01	0	0	0	0.66	0.22	0.0133333	-4.03102	0.093031	0.935175
57608	'JCAD'	mRNA	0.666667	9.66667	3.83352	2.15685e-07	6.20688e-07	0	0.03	0.14	0.01	0	0	0.00333333	0.0566667	3.86869	0.122771	0.99795
57630	'SH3RF1'	mRNA	157	38	-2.07116	7.19702e-54	1.10181e-52	0.6	0.47	0.27	1.57	0.59	3.36	1.84	0.446667	-2.01647	0.00231087	0.127127
57633	'LRRN1'	mRNA	37.6667	8.66667	-2.1442	1.01435e-14	4.83715e-14	0.1	0.15	0.01	0.42	0.45	0.26	0.376667	0.0866667	-2.1308	0.0324622	0.621943
57644	'MYH7B'	mRNA	35.3333	10.3333	-1.79819	2.50638e-11	9.67876e-11	0.05	0.13	0.1	0.28	0	0.67	0.316667	0.0933333	-1.72959	0.199577	0.999981
57648	'KIAA1522'	mRNA	19.6667	6.66667	-1.58518	5.27027e-06	1.33184e-05	0.19	0.31	0	0.19	0	1.14	0.443333	0.166667	-1.5102	0.403098	0.999981
57664	'PLEKHA4'	mRNA	0	6.33333	5.22346	6.96444e-06	1.73466e-05	0	0.24	0.45	0	0	0	0	0.23	5.10556	0.105237	0.965265
57670	'KIAA1549'	mRNA	4.33333	24	2.44502	3.38953e-11	1.29728e-10	0.1	0.09	0.14	0.02	0	0.03	0.0166667	0.11	2.49268	0.0223996	0.524668
57692	'MAGEE1'	mRNA	2	8.33333	2.03443	0.000483627	0.000972318	0.15	0.19	0.08	0.1	0	0	0.0333333	0.14	2.07126	0.30614	0.999981
57698	'SHTN1'	mRNA	145.457	25.5567	-2.53328	2.75604e-63	4.81084e-62	0.33	0.08	0.38	0.89	2.09	3.28	2.08667	0.263333	-2.51954	5.83713e-05	0.00810224
57705	'WDFY4'	mRNA	501.333	59.3333	-3.10332	2.61267e-262	1.7135e-260	0.45	0.29	0.66	3.33	1.53	10.19	5.01667	0.466667	-3.04576	5.88043e-06	0.0013066
57715	'SEMA4G'	mRNA	0.676667	14.0333	4.3498	9.03044e-11	3.36572e-10	0.08	0.03	0.44	0.04	0	0	0.0133333	0.183333	4.40106	0.029313	0.599183
57722	'IGDCC4'	mRNA	39	8.66667	-2.19439	1.37474e-15	6.86808e-15	0.04	0.08	0.14	0.21	0.7	0.25	0.386667	0.0866667	-2.20275	0.021836	0.5196
57822	'GRHL3'	mRNA	30.3333	1.33333	-4.53226	2.92607e-22	1.981e-21	0	0.1	0	0.39	0	1.92	0.77	0.0333333	-4.4587	0.022448	0.524668
57823	'SLAMF7'	mRNA	323.38	67.6333	-2.28189	1.03243e-122	3.33749e-121	1.28	1.15	2.31	5.12	2.54	15.25	7.63667	1.58	-2.23745	0.000563669	0.0484614
57828	'CATSPERG'	mRNA	3	19	2.6385	7.52333e-10	2.61732e-09	0.24	0.21	0.48	0.12	0	0.03	0.05	0.31	2.68193	0.0548774	0.76796
5787	'PTPRB'	mRNA	11.3467	43.0067	1.89783	3.66229e-14	1.69274e-13	0.34	0.28	0.86	0.12	0.12	0.13	0.123333	0.493333	1.92543	0.0211932	0.508855
5802	'PTPRS'	mRNA	197	31	-2.69232	8.80798e-91	2.1431e-89	0.33	0.42	0.28	3.27	1.43	1.83	2.17667	0.343333	-2.66034	8.97827e-08	4.04235e-05
5827	'PXMP2'	mRNA	37.3333	7	-2.4395	8.30453e-17	4.40944e-16	0.7	0.78	0.13	1.95	4.54	1.92	2.80333	0.536667	-2.43771	0.0109627	0.352313
5831	'PYCR1'	mRNA	40	9.33333	-2.124	2.2619e-15	1.12194e-14	0.51	0.47	0.06	0.92	0.24	3.23	1.46333	0.346667	-2.06053	0.0644618	0.823369
58475	'MS4A7'	mRNA	28.4167	7.32333	-1.98063	1.6989e-10	6.22423e-10	0.15	0.25	0.08	0.26	0.13	1.46	0.616667	0.16	-1.95829	0.102362	0.959077
58480	'RHOU'	mRNA	7	0	-5.41678	1.75977e-06	4.64483e-06	0	0	0	0.11	0	0.21	0.106667	0	-5.20782	0.0903384	0.921646
58484	'NLRC4'	mRNA	5.33333	0	-5.02446	3.44713e-05	7.98851e-05	0	0	0	0.28	0.05	0	0.11	0	-4.84866	0.16083	0.999981
58489	'ABHD17C'	mRNA	52.6667	11	-2.28385	1.86745e-21	1.22778e-20	0.19	0.47	0.22	1.76	1.69	0.77	1.40667	0.293333	-2.2721	0.00366555	0.170418
586	'BCAT1'	mRNA	104.667	29	-1.87614	2.99872e-32	2.84977e-31	0.46	0.08	0.01	0.7	0.89	0.38	0.656667	0.183333	-1.87034	0.0522246	0.756668
5915	'RARB'	mRNA	9.66667	3	-1.71252	0.000741488	0.00145298	0.11	0.1	0	0.14	0.49	0.05	0.226667	0.07	-1.73282	0.317678	0.999981
5924	'RASGRF2'	mRNA	0	10.6667	5.97554	4.69398e-09	1.53958e-08	0.18	0.12	0.01	0	0	0	0	0.103333	5.857	0.0137003	0.402745
59277	'NTN4'	mRNA	4.33333	0	-4.7249	0.000217504	0.000456821	0	0	0	0.02	0	0.23	0.0833333	0	-4.50524	0.225722	0.999981
59340	'HRH4'	mRNA	36.65	5.34333	-2.80247	5.58368e-19	3.29826e-18	0.08	0.2	0	0.02	1.45	0.37	0.613333	0.0933333	-2.81457	0.0604151	0.799413
595	'CCND1'	mRNA	120	40.6667	-1.58558	2.30205e-29	2.00919e-28	0.32	0.52	0.85	0.44	0.89	3.8	1.71	0.563333	-1.53104	0.0573769	0.785329
5957	'RCVRN'	mRNA	10	0.666667	-3.93136	8.19036e-08	2.4348e-07	0	0.05	0	0.76	0	0	0.253333	0.0166667	-3.89194	0.189905	0.999981
5961	'PRPH2'	mRNA	5.33333	17	1.64796	1.58123e-05	3.7912e-05	0.48	0.51	0.08	0.04	0.02	0.27	0.11	0.356667	1.71014	0.213302	0.999981
5972	'REN'	mRNA	11	0	-6.06886	2.03363e-09	6.85706e-09	0	0	0	0	0	1.5	0.5	0	-5.84522	0.0765802	0.868389
5973	'RENBP'	mRNA	20.3333	3.66667	-2.49577	4.78735e-10	1.68871e-09	0.31	0.16	0.09	0.31	1.13	1.66	1.03333	0.186667	-2.46684	0.0406489	0.685418
6003	'RGS13'	mRNA	20.3333	6.33333	-1.70727	1.04747e-06	2.82415e-06	0.48	0.36	0	0	2.66	0	0.886667	0.28	-1.75556	0.416963	0.999981
60312	'AFAP1'	mRNA	2	10	2.29746	3.7133e-05	8.57913e-05	0	0.11	0.12	0.12	0.01	0	0.0433333	0.0766667	2.322	0.26762	0.999981
6035	'RNASE1'	mRNA	61	10	-2.63327	1.12364e-28	9.62253e-28	0.75	0.08	1.45	7.59	7.26	0	4.95	0.76	-2.63722	0.0593611	0.795098
60437	'CDH26'	mRNA	17.6667	3.66667	-2.29295	3.3433e-08	1.02782e-07	0.05	0.08	0.02	0.04	0.62	0.23	0.296667	0.05	-2.30197	0.0922701	0.931357
605	'BCL7A'	mRNA	99.6667	35.3333	-1.52055	2.67748e-23	1.88393e-22	0.56	0.49	0.64	0.95	1.7	2.24	1.63	0.563333	-1.49363	0.00797631	0.293477
608	'TNFRSF17'	mRNA	25.6667	1.66667	-3.96932	6.82106e-18	3.81563e-17	0.35	0.09	0	0	6.49	0	2.16333	0.146667	-4.01794	0.0689046	0.84433
6123	'RPL3L'	mRNA	13.3367	4.66667	-1.5394	0.00024193	0.000505989	0.21	0.15	0.05	0.18	0.45	0.56	0.396667	0.136667	-1.51392	0.223144	0.999981
6248	'RSC1A1'	mRNA	114.417	27.4567	-2.08353	4.99754e-40	5.76726e-39	0.73	0.69	0.78	4.85	1.14	3.34	3.11	0.733333	-2.05946	0.00135991	0.0919632
6261	'RYR1'	mRNA	0	5.33333	4.97554	4.10684e-05	9.43161e-05	0	0.01	0.05	0	0	0	0	0.02	4.85763	0.152244	0.999981
627	'BDNF'	mRNA	11.6667	2.66667	-2.15375	1.57308e-05	3.77391e-05	0.03	0.03	0.05	0.11	0.11	0.32	0.18	0.0366667	-2.11237	0.121811	0.996427
6274	'S100A3'	mRNA	16.3333	1.66667	-3.31725	1.25427e-10	4.64004e-10	0.44	0.11	0	1.81	0	3.34	1.71667	0.183333	-3.25157	0.0914688	0.928197
6280	'S100A9'	mRNA	129	428.333	1.7069	2.3609e-109	6.79164e-108	9.92	69.36	107.62	2.62	23.56	33.12	19.7667	62.3	1.7351	0.0403429	0.685418
6283	'S100A12'	mRNA	0.666667	7.66667	3.4991	7.95233e-06	1.96765e-05	0	1.91	2.44	0	0.41	0	0.136667	1.45	3.46964	0.18182	0.999981
6285	'S100B'	mRNA	2217.67	680.333	-1.72919	0	0	43.13	39.74	59.83	185.12	106.34	180.33	157.263	47.5667	-1.69384	8.47832e-07	0.000275762
6288	'SAA1'	mRNA	0.333333	16.9667	5.64513	1.46319e-13	6.51728e-13	0	0.38	7.7	0.12	0	0	0.04	2.69333	5.53973	0.0205168	0.504441
6296	'ACSM3'	mRNA	4.91667	30.83	2.62412	5.4226e-15	2.63315e-14	0.97	1.12	0.66	0.39	0	0	0.13	0.916667	2.7291	0.0673742	0.834688
6297	'SALL2'	mRNA	2	7.66667	1.91413	0.00130177	0.00247009	0.11	0.13	0.09	0.08	0	0	0.0266667	0.11	1.95109	0.343419	0.999981
631	'BFSP1'	mRNA	19	3.66667	-2.39792	4.07151e-09	1.34315e-08	0.03	0.31	0	1.2	0	0.7	0.633333	0.113333	-2.34341	0.212816	0.999981
6310	'ATXN1'	mRNA	96.3333	284.667	1.5387	2.06703e-63	3.624e-62	0.93	1.4	2.27	0.44	0.25	0.92	0.536667	1.53333	1.58742	0.0051347	0.215828
632	'BGLAP'	mRNA	406.867	65.4	-2.66166	3.83703e-183	1.8254e-181	6.77	17.9	11.72	52.95	102.34	73.88	76.39	12.13	-2.66206	2.70476e-08	1.77984e-05
6324	'SCN1B'	mRNA	167.9	910.983	2.41536	0	0	10.6	37.88	40.66	3.55	4.66	6.24	4.81667	29.7133	2.45044	6.74328e-08	3.49608e-05
6326	'SCN2A'	mRNA	0	5.33333	4.97554	4.10684e-05	9.43161e-05	0.07	0.04	0.01	0	0	0	0	0.04	4.85707	0.0892097	0.91722
6331	'SCN5A'	mRNA	13.3333	1.66667	-3.02446	2.47905e-08	7.688e-08	0.02	0.01	0	0.01	0.01	0.27	0.0966667	0.01	-2.94874	0.130496	0.999981
6335	'SCN9A'	mRNA	199.26	71.65	-1.50008	4.75885e-44	5.9159e-43	0.64	0.9	0.78	1.93	2.25	1.86	2.01333	0.773333	-1.49044	0.000336381	0.0323323
6348	'CCL3'	mRNA	633.15	172.317	-1.90195	2.73279e-189	1.33188e-187	16	11.07	22.57	37.82	65.49	84.77	62.6933	16.5467	-1.87689	2.64875e-05	0.00444288
6349	'CCL3L1'	mRNA	388.09	111.7	-1.82123	2.98113e-110	8.70151e-109	18.86	3.18	10.56	61.12	22.69	30.78	38.1967	10.8667	-1.79284	0.003748	0.171916
6362	'CCL18'	mRNA	7	25.3333	1.83115	1.4046e-08	4.44327e-08	0.94	0.84	1.93	0.1	0.98	0	0.36	1.23667	1.79653	0.198358	0.999981
6364	'CCL20'	mRNA	325	1139.33	1.78521	6.57209e-306	5.01146e-304	51.84	136.72	116.12	9.46	49.8	29.69	29.65	101.56	1.78923	0.00165826	0.105863
6372	'CXCL6'	mRNA	0	4.66667	4.78289	0.00013721	0.000295343	0.13	0.09	0.35	0	0	0	0	0.19	4.6648	0.112265	0.975328
6376	'CX3CL1'	mRNA	34.6667	3	-3.55498	5.54033e-22	3.71461e-21	0.02	0.14	0.02	1.05	0.45	0.49	0.663333	0.06	-3.52526	0.00174553	0.108994
6383	'SDC2'	mRNA	35	1.66667	-4.41678	3.67272e-25	2.78326e-24	0.04	0.02	0.04	0.24	0.04	1.69	0.656667	0.0333333	-4.3435	0.00255927	0.135983
63898	'SH2D4A'	mRNA	3.66667	16.6667	2.15996	2.94554e-07	8.3782e-07	0.25	0.4	0.37	0.02	0.19	0	0.07	0.34	2.1288	0.156589	0.999981
63947	'DMRTC1'	mRNA	0	3.78	4.47888	0.000705236	0.00138655	0.28	0	0.26	0	0	0	0	0.18	4.17909	0.286102	0.999981
63970	'TP53AIP1'	mRNA	12	2.66667	-2.19439	9.38928e-06	2.30459e-05	0.07	0.1	0	0	0	3	1	0.0566667	-2.11367	0.380888	0.999981
63976	'PRDM16'	mRNA	23	2.66667	-3.13299	9.82455e-14	4.42925e-13	0	0.04	0.02	0.09	0.16	0.23	0.16	0.02	-3.10379	0.0156588	0.432886
640	'BLK'	mRNA	36	8.33333	-2.1355	4.52352e-14	2.08176e-13	0.16	0.2	0.37	0.34	0.16	2.88	1.12667	0.243333	-2.06543	0.0798251	0.87659
6403	'SELP'	mRNA	128	18.3333	-2.82807	1.10432e-62	1.91925e-61	0.55	0.34	0.24	1.07	6.54	0.29	2.63333	0.376667	-2.86011	0.00272415	0.142096
6405	'SEMA3F'	mRNA	5.33333	0.333333	-4.02446	7.97716e-05	0.000177621	0	0.02	0	0.2	0.12	0	0.106667	0.00666667	-3.91411	0.177233	0.999981
64063	'PRSS22'	mRNA	0.333333	3.66667	3.43497	0.00216857	0.00398828	0	0	0.47	0	0.05	0	0.0166667	0.156667	3.35527	0.384516	0.999981
64078	'SLC28A3'	mRNA	10.3333	50.6667	2.26927	3.1066e-20	1.94309e-19	1.22	0.45	0.28	0.45	0	0	0.15	0.65	2.30747	0.120373	0.994426
64122	'FN3K'	mRNA	22.3333	7.66667	-1.56699	1.49343e-06	3.98006e-06	0.3	0.15	0.61	0	1.41	1.82	1.07667	0.353333	-1.54303	0.29008	0.999981
641700	'ECSCR'	mRNA	0	3.66667	4.43497	0.000871931	0.00169051	0.23	0.6	0	0	0	0	0	0.276667	4.31679	0.256342	0.999981
64220	'STRA6'	mRNA	3.66667	0	-4.4839	0.000763731	0.00149235	0	0	0	0.16	0.07	0.05	0.0933333	0	-4.32285	0.180578	0.999981
642475	'MROH6'	mRNA	1	7	2.78289	0.000121631	0.000264705	0.06	0.06	0.3	0	0	0.1	0.0333333	0.14	2.85101	0.211293	0.999981
642515	'PRRT1B'	mRNA	0.333333	12	5.14546	6.50929e-10	2.27796e-09	0.14	0.19	0.46	0	0	0.02	0.00666667	0.263333	5.06565	0.0109785	0.352313
642612	'TRIM49C'	mRNA	3.58667	0	-4.45207	0.000889437	0.00172151	0	0	0	0	0	0.47	0.156667	0	-4.12371	0.294582	0.999981
64283	'ARHGEF28'	mRNA	15.3333	2.33333	-2.74067	1.26776e-08	4.02316e-08	0.04	0.04	0	0	0.44	0.09	0.176667	0.0266667	-2.76664	0.147752	0.999981
64284	'RAB17'	mRNA	0	4	4.5605	0.000468074	0.000942774	0	0	0.43	0	0	0	0	0.143333	4.44258	0.258162	0.999981
643	'CXCR5'	mRNA	285.993	1101.96	1.92155	0	0	10.51	23.96	21.05	5	3.03	4.08	4.03667	18.5067	1.95494	1.43066e-07	5.97004e-05
643988	'FNDC10'	mRNA	11	32	1.5161	2.47551e-08	7.6785e-08	0.21	0.56	1.94	0	0.06	0.92	0.326667	0.903333	1.58723	0.280637	0.999981
64403	'CDH24'	mRNA	1.66667	25.3333	3.90153	3.09143e-17	1.67579e-16	0.14	0.11	0.99	0.02	0	0.07	0.03	0.413333	3.95992	0.00959512	0.324433
644150	'WIPF3'	mRNA	165	20	-3.06886	8.63724e-87	2.01245e-85	0.32	0.11	0.43	2.19	0.13	4.97	2.43	0.286667	-3.00196	0.0028503	0.146077
644974	'ALG1L2'	mRNA	15	4.33333	-1.81588	1.20227e-05	2.91948e-05	0.37	0.23	0.4	0.58	0.88	2.61	1.35667	0.333333	-1.77287	0.15725	0.999981
64499	'TPSB2'	mRNA	386.74	7.41333	-5.72956	1.82642e-277	1.25464e-275	0	0.34	0.9	10.53	1.1	57.11	22.9133	0.413333	-5.73714	0.00171159	0.107266
645426	'TMEM191C'	mRNA	14.7533	5.13333	-1.54754	0.000106348	0.000233324	0.16	0.76	0.1	0.97	1.11	0.79	0.956667	0.34	-1.59196	0.230043	0.999981
646424	'SPINK8'	mRNA	0.333333	4.66667	3.78289	0.000335112	0.000687833	0.4	0.07	0	0	0	0.03	0.01	0.156667	3.70243	0.229127	0.999981
646892	'SH2D7'	mRNA	5.33333	0.333333	-4.02446	7.97716e-05	0.000177621	0	0.02	0	0	0	0.64	0.213333	0.00666667	-3.83966	0.275681	0.999981
647024	'C6orf132'	mRNA	1.66667	8.66667	2.35405	9.77932e-05	0.000215281	0.03	0.05	0.15	0.05	0	0	0.0166667	0.0766667	2.39081	0.251947	0.999981
647060	'SPATA31A1'	mRNA	3.56333	0.343333	-3.40001	0.00240015	0.00438409	0	0.02	0	0	0	0.15	0.05	0.00666667	-3.16193	0.421589	0.999981
647166	'C13orf42'	mRNA	26.6667	2.66667	-3.34639	1.58739e-16	8.33277e-16	0.14	0.05	0	0	1.16	0.69	0.616667	0.0633333	-3.3475	0.0515506	0.753292
64798	'DEPTOR'	mRNA	284.333	88.6667	-1.70558	2.25489e-74	4.5837e-73	1.84	1.26	3.15	4.05	5.75	10.95	6.91667	2.08333	-1.66918	0.0019959	0.118745
64805	'P2RY12'	mRNA	2.66667	13.3333	2.29746	1.91007e-06	5.02323e-06	0.46	0.12	0.51	0.08	0	0.14	0.0733333	0.363333	2.35478	0.127053	0.999981
64838	'FNDC4'	mRNA	2	9.66667	2.24855	6.26093e-05	0.000141172	0.32	0.15	0.56	0.25	0	0	0.0833333	0.343333	2.28538	0.249661	0.999981
64843	'ISL2'	mRNA	9.66667	0.333333	-4.88245	2.80243e-08	8.67735e-08	0	0	0.03	0	0	1.02	0.34	0.01	-4.69732	0.122979	0.998601
649	'BMP1'	mRNA	52.6667	17	-1.65582	1.47906e-14	7.0029e-14	0.17	0.37	0.34	0.14	0.97	1.58	0.896667	0.293333	-1.62463	0.0797003	0.87659
64900	'LPIN3'	mRNA	1033.72	243.023	-2.11314	0	0	2.57	6.16	1.64	5.69	34.55	3.45	14.5633	3.45667	-2.14203	0.00370119	0.171145
64919	'BCL11B'	mRNA	57.3333	20	-1.54384	2.40712e-14	1.12565e-13	0.2	0.19	0.04	0.39	0.78	0.06	0.41	0.143333	-1.5584	0.115533	0.985788
6493	'SIM2'	mRNA	7	1	-2.83182	9.21509e-05	0.000203705	0	0.04	0.02	0.04	0	0.34	0.126667	0.02	-2.75567	0.255643	0.999981
65009	'NDRG4'	mRNA	80	12.6667	-2.68343	8.26508e-38	9.00346e-37	0.09	0.09	0.78	1.67	0.04	3.02	1.57667	0.32	-2.61793	0.0413735	0.689921
6504	'SLAMF1'	mRNA	137.667	457.333	1.7076	1.08537e-116	3.29476e-115	6.01	8.69	7.01	1.46	2.06	3.1	2.20667	7.23667	1.73859	9.40072e-06	0.00191472
6505	'SLC1A1'	mRNA	0	4.66667	4.78289	0.00013721	0.000295343	0	0	0.21	0	0	0	0	0.07	4.66497	0.234714	0.999981
65078	'RTN4R'	mRNA	0	9	5.73042	7.29321e-08	2.17949e-07	0.44	0.38	0.09	0	0	0	0	0.303333	5.6121	0.0164658	0.443367
652	'BMP4'	mRNA	17.6667	1.33333	-3.75239	2.25162e-12	9.30725e-12	0.17	0	0	0.08	1.92	0	0.666667	0.0566667	-3.79761	0.0931547	0.935204
6525	'SMTN'	mRNA	59	9.66667	-2.63409	8.46672e-28	7.01321e-27	0.27	0.26	0.02	0.96	0.17	2.15	1.09333	0.183333	-2.57305	0.0169284	0.450491
653082	'ZDHHC11B'	mRNA	22.43	3.06	-2.89829	1.42044e-12	5.94785e-12	0.14	0.09	0	0.09	0.46	1.24	0.596667	0.0766667	-2.8764	0.0469751	0.717856
653145	'ANXA8'	mRNA	10.3467	0.43	-4.61315	1.28692e-08	4.08315e-08	0	0.04	0	0.38	0.61	0.07	0.353333	0.0133333	-4.83739	0.0238644	0.54079
654346	'LGALS9C'	mRNA	22.3767	7.45667	-1.60986	9.01884e-07	2.44527e-06	0.62	0.25	0.06	2.77	0.04	0	0.936667	0.31	-1.6608	0.353915	0.999981
6547	'SLC8A3'	mRNA	21.3333	7	-1.63215	1.27441e-06	3.41292e-06	0.06	0.06	0.15	0.4	0.01	0.43	0.28	0.09	-1.57376	0.219815	0.999981
6563	'SLC14A1'	mRNA	35.42	10.3267	-1.80265	2.19266e-11	8.51888e-11	0.21	0.09	0.17	0.25	1.82	0.4	0.823333	0.156667	-1.88656	0.0497205	0.740308
6566	'SLC16A1'	mRNA	300.333	1077.67	1.81881	6.23765e-297	4.6453e-295	22.88	14.89	11.2	5.23	3.05	5.41	4.56333	16.3233	1.85608	4.51127e-07	0.000160799
6567	'SLC16A2'	mRNA	0.333333	5.66667	4.063	5.26179e-05	0.000119438	0.06	0.12	0.07	0	0	0.01	0.00333333	0.0833333	3.98312	0.0970933	0.943479
6569	'SLC34A1'	mRNA	0.666667	18	4.73042	7.75784e-14	3.52141e-13	0.68	0.1	1.03	0.07	0	0	0.0233333	0.603333	4.76245	0.00919583	0.322161
6571	'SLC18A2'	mRNA	11.5267	1.05333	-3.47641	3.60773e-08	1.1074e-07	0.03	0.02	0	0	0	0.55	0.183333	0.0166667	-4.03116	0.125819	0.999981
6583	'SLC22A4'	mRNA	6.66667	30	2.14546	7.41232e-12	2.96437e-11	0.49	1.21	1.06	0.12	0	0.5	0.206667	0.92	2.21265	0.076563	0.868389
6585	'SLIT1'	mRNA	1.66667	8.33333	2.29746	0.000166379	0.000354395	0.01	0.02	0.15	0	0.01	0.03	0.0133333	0.06	2.34703	0.249813	0.999981
6586	'SLIT3'	mRNA	6.66667	1	-2.76143	0.000165252	0.000352371	0.02	0	0	0.01	0.02	0.1	0.0433333	0.00666667	-2.70385	0.255054	0.999981
6590	'SLPI'	mRNA	6.33333	21	1.70489	8.87095e-07	2.40845e-06	0	1.07	7.16	0	0	2.7	0.9	2.74333	1.78446	0.404357	0.999981
6594	'SMARCA1'	mRNA	41.6667	6.66667	-2.66832	2.2902e-20	1.44037e-19	0.23	0.08	0	0.28	1.43	0.2	0.636667	0.103333	-2.69114	0.0363695	0.65213
65983	'GRAMD2B'	mRNA	122.667	501.667	2.00752	1.02399e-158	4.1631e-157	9.02	15.45	8.73	3.48	3.43	1.52	2.81	11.0667	2.02119	3.49755e-06	0.00085749
6608	'SMO'	mRNA	17.3333	1.33333	-3.7249	4.10704e-12	1.66677e-11	0.06	0	0	0.17	0.23	0.4	0.266667	0.02	-3.69152	0.0252655	0.559207
6623	'SNCG'	mRNA	0	7	5.36785	2.17925e-06	5.70384e-06	0.29	0.34	1.29	0	0	0	0	0.64	5.24984	0.0403941	0.685418
6660	'SOX5'	mRNA	5	0.333333	-3.93136	0.00014936	0.000320068	0	0	0	0.03	0.07	0.01	0.0366667	0	-3.83707	0.13664	0.999981
6665	'SOX15'	mRNA	2	7.66667	1.91413	0.00130177	0.00247009	0.05	0.16	0.88	0.26	0	0.05	0.103333	0.363333	1.95714	0.332077	0.999981
6688	'SPI1'	mRNA	28.3333	1.33333	-4.43386	1.04e-20	6.63507e-20	0	0.1	0.04	0	0.05	2.43	0.826667	0.0466667	-4.35392	0.0305192	0.609633
6696	'SPP1'	mRNA	547	28.3333	-4.29543	0	0	1.96	0.41	1.18	8.14	25.54	35.54	23.0733	1.18333	-4.26773	1.57581e-11	3.8515e-08
6705	'SPRR2F'	mRNA	0.336667	15.06	5.45879	3.55189e-12	1.44959e-11	0	0.25	4.64	0	0.12	0	0.04	1.63	5.38772	0.0265189	0.572146
6764	'DENND2B'	mRNA	0.333333	5	3.88243	0.00018044	0.000382786	0.12	0.07	0.1	0	0	0.02	0.00666667	0.0966667	3.8024	0.125673	0.999981
6820	'SULT2B1'	mRNA	0.333333	6	4.14546	2.85e-05	6.65355e-05	0	0.36	0.63	0	0	0.06	0.02	0.33	4.06578	0.150055	0.999981
6853	'SYN1'	mRNA	8	0.333333	-4.60943	5.71661e-07	1.57759e-06	0.02	0	0	0.12	0.35	0	0.156667	0.00666667	-4.53124	0.0840218	0.898456
6865	'TACR2'	mRNA	0	6.33333	5.22346	6.96444e-06	1.73466e-05	0.14	0.31	0	0	0	0	0	0.15	5.10527	0.105277	0.965265
6887	'TAL2'	mRNA	7	2	-1.83182	0.00262878	0.00477354	0.39	0.39	0	0.74	0	1.81	0.85	0.26	-1.76419	0.424419	0.999981
6909	'TBX2'	mRNA	58	14	-2.07509	5.26062e-21	3.39702e-20	0.05	0.24	0.42	1.11	0.79	1.21	1.03667	0.236667	-2.04239	0.0145359	0.415877
6926	'TBX3'	mRNA	8.66667	0.333333	-4.7249	1.7003e-07	4.93763e-07	0.01	0	0	0.06	0	0.27	0.11	0.00333333	-4.5485	0.0827379	0.894099
6934	'TCF7L2'	mRNA	123.667	25	-2.33092	2.83378e-49	3.92371e-48	0.57	0.46	0.15	3.43	1.33	1.11	1.95667	0.393333	-2.302	0.000923641	0.0693096
695	'BTK'	mRNA	62	17.3333	-1.86318	1.34883e-19	8.17661e-19	0.54	0.45	0.27	3.23	0	1.28	1.50333	0.42	-1.81223	0.143595	0.999981
7005	'TEAD3'	mRNA	1.66667	6.66667	1.97554	0.00219874	0.00403935	0.08	0.34	0	0.06	0.04	0	0.0333333	0.14	1.98217	0.384707	0.999981
7008	'TEF'	mRNA	38	13	-1.57195	3.14527e-10	1.12872e-09	0.25	0.31	0.01	0.61	0	1	0.536667	0.19	-1.50696	0.297144	0.999981
7047	'TGM4'	mRNA	0.666667	11.6667	4.10482	5.90188e-09	1.9221e-08	0.2	0.21	0.23	0	0.04	0	0.0133333	0.213333	4.08902	0.030109	0.607547
7051	'TGM1'	mRNA	1	5.33333	2.39057	0.00204158	0.00377194	0.23	0.14	0	0.05	0.02	0	0.0233333	0.123333	2.40276	0.329266	0.999981
7053	'TGM3'	mRNA	6	0.666667	-3.19439	0.00012549	0.000272286	0.02	0.02	0	0.02	0.4	0	0.14	0.0133333	-3.23619	0.212851	0.999981
7056	'THBD'	mRNA	41.3333	3	-3.80874	3.84426e-27	3.10837e-26	0.08	0	0.05	0.89	0.23	0.75	0.623333	0.0433333	-3.7642	0.000880721	0.0669701
7060	'THBS4'	mRNA	7	0.333333	-4.41678	3.58241e-06	9.19296e-06	0.02	0	0	0.4	0	0.02	0.14	0.00666667	-4.27178	0.135822	0.999981
7082	'TJP1'	mRNA	8	2.33333	-1.80207	0.0014731	0.00277404	0.01	0.05	0	0.04	0.05	0.09	0.06	0.02	-1.76503	0.325087	0.999981
7087	'ICAM5'	mRNA	6.66667	1.66667	-2.02446	0.00170207	0.00317746	0.04	0.06	0.03	0.08	0.22	0.28	0.193333	0.0433333	-1.99815	0.227532	0.999981
7092	'TLL1'	mRNA	3.33333	0	-4.34639	0.0014446	0.00272408	0	0	0	0.06	0.01	0.03	0.0333333	0	-4.16598	0.21607	0.999981
710	'SERPING1'	mRNA	108	14	-2.972	8.96367e-56	1.42073e-54	0.54	0.11	0.77	4.18	2.39	4.89	3.82	0.473333	-2.93379	7.65717e-05	0.00992473
7102	'TSPAN7'	mRNA	5.66667	33.6667	2.54628	9.45441e-16	4.76669e-15	2.14	1.7	0.03	0.64	0	0	0.213333	1.29	2.58422	0.138108	0.999981
7122	'CLDN5'	mRNA	1.33333	31.6667	4.54539	7.84806e-23	5.43566e-22	0.2	2.37	1.72	0	0	0.19	0.0633333	1.43	4.60684	0.00310573	0.151817
7127	'TNFAIP2'	mRNA	219	60	-1.89236	2.64677e-66	4.84845e-65	1.02	0.62	1.13	3.27	2.07	4.97	3.43667	0.923333	-1.85015	0.000208355	0.0224453
7137	'TNNI3'	mRNA	38	12.3333	-1.6479	7.55615e-11	2.8308e-10	3.44	0	0	5.82	4.44	0	3.42	1.14667	-1.64771	0.651897	0.999981
7139	'TNNT2'	mRNA	91	28.6667	-1.69096	1.07509e-24	8.02517e-24	5.31	0	0	10.39	6.26	0	5.55	1.77	-1.6858	0.651232	0.999981
714	'C1QC'	mRNA	5.33333	19.6667	1.85818	4.4566e-07	1.24213e-06	0.78	0.62	2.03	0	0	0.95	0.316667	1.14333	1.93522	0.257437	0.999981
7140	'TNNT3'	mRNA	20.6667	4	-2.3937	8.92886e-10	3.08943e-09	0.36	0.52	0	1.19	0.2	2.92	1.43667	0.293333	-2.33142	0.112486	0.975328
7143	'TNR'	mRNA	6.66667	154.667	4.51159	1.89024e-104	5.20289e-103	0.42	1.4	0.83	0.02	0.12	0.02	0.0533333	0.883333	4.50127	3.44123e-08	1.95158e-05
7162	'TPBG'	mRNA	0	15.3333	6.4991	3.03813e-12	1.24422e-11	0	0.27	0.67	0	0	0	0	0.313333	6.38122	0.0097802	0.329388
7177	'TPSAB1'	mRNA	3290.62	30.5867	-6.77378	0	0	0	0.34	4.64	9.06	6.19	568.15	194.467	1.66	-6.70511	0.00598282	0.238047
718	'C3'	mRNA	34.3333	183.333	2.39232	3.81964e-73	7.6092e-72	1.62	2.49	2.11	1	0	0.18	0.393333	2.07333	2.43749	0.0170103	0.450509
719	'C3AR1'	mRNA	7.33333	99.6667	3.74011	3.15053e-61	5.40474e-60	2.61	1.64	1.07	0.39	0	0	0.13	1.77333	3.77746	0.00208865	0.120726
720	'C4A'	mRNA	83.4333	14.4167	-2.55735	1.97361e-37	2.13099e-36	0.12	0.27	0.08	0.38	1.02	1.37	0.923333	0.156667	-2.53724	0.000810302	0.0627305
721	'C4B'	mRNA	0	8.25	5.60489	2.56974e-07	7.3526e-07	0	0	0.25	0	0	0	0	0.0833333	5.44258	0.127097	0.999981
7216	'TRO'	mRNA	105.333	6.66667	-4.00632	1.23905e-68	2.34523e-67	0.06	0.32	0.02	0.76	0	5.47	2.07667	0.133333	-3.93118	0.00514688	0.215828
7253	'TSHR'	mRNA	0.333333	5.33333	3.97554	9.73429e-05	0.000214409	0.1	0.13	0	0.01	0	0	0.00333333	0.0766667	3.89546	0.179875	0.999981
726	'CAPN5'	mRNA	15	1	-3.93136	5.09391e-11	1.92511e-10	0.01	0.03	0	0.01	0	0.62	0.21	0.0133333	-3.85151	0.080396	0.880036
727832	'GOLGA6L6'	mRNA	8.41	1.71333	-2.31976	0.000124589	0.000270551	0	0	0.07	0.21	0.05	0.11	0.123333	0.0233333	-2.24764	0.284263	0.999981
728239	'MAGED4'	mRNA	24.4567	1.66667	-3.89965	6.0108e-17	3.21781e-16	0.05	0.08	0	0.7	0.6	0.53	0.61	0.0433333	-3.87063	0.00219778	0.12369
728361	'OVOL3'	mRNA	6.66667	1.33333	-2.34639	0.000582855	0.00115685	0.32	0.28	0	0.45	1.45	0.6	0.833333	0.2	-2.35072	0.217514	0.999981
728464	'METTL24'	mRNA	12.3333	38.6667	1.62406	1.17155e-10	4.3431e-10	0.77	1.18	0.58	0.25	0.41	0.18	0.28	0.843333	1.63202	0.0410419	0.686399
728780	'ANKDD1B'	mRNA	7	29.6667	2.05895	3.23632e-11	1.23894e-10	1.1	0.44	0.9	0.28	0	0.31	0.196667	0.813333	2.11538	0.0758858	0.868389
729230	'CCR2'	mRNA	49.6667	13.6667	-1.88608	3.01284e-16	1.55391e-15	0.17	0.32	0.24	0.68	1.37	0.59	0.88	0.243333	-1.88449	0.0160704	0.438513
729665	'CCDC175'	mRNA	0	6.33333	5.22346	6.96444e-06	1.73466e-05	0	0	0.48	0	0	0	0	0.16	5.10554	0.182128	0.999981
730005	'SEC14L6'	mRNA	7.00333	59.0133	3.05046	1.68292e-31	1.56388e-30	1.17	0.67	1.2	0.23	0.05	0.09	0.123333	1.01333	3.08417	0.000227074	0.0239067
731220	'RFX8'	mRNA	30.6667	5.33333	-2.54803	1.0284e-14	4.90266e-14	0.27	0.22	0	0.73	1.36	0.89	0.993333	0.163333	-2.54085	0.0292186	0.599183
7350	'UCP1'	mRNA	6.66667	0	-5.34639	3.16321e-06	8.15862e-06	0	0	0	0	0	0.23	0.0766667	0	-5.12289	0.178848	0.999981
7380	'UPK3A'	mRNA	13.6667	0.333333	-5.38202	2.47024e-11	9.54498e-11	0.07	0	0	0.88	0	3.48	1.45333	0.0233333	-5.20651	0.0273886	0.579849
7410	'VAV2'	mRNA	7.33333	65.3333	3.13081	1.68762e-35	1.73632e-34	0.23	1.54	0.71	0.17	0	0.15	0.106667	0.826667	3.18278	0.00345721	0.165585
7412	'VCAM1'	mRNA	51	18	-1.52696	9.64982e-13	4.08471e-12	0.24	0.1	0.68	0.62	0.15	2.3	1.02333	0.34	-1.46052	0.177413	0.999981
7421	'VDR'	mRNA	185	621.547	1.72387	5.79146e-160	2.39115e-158	6.39	11.8	6.06	2.59	1.74	3.04	2.45667	8.08333	1.75843	3.43921e-06	0.00085749
7436	'VLDLR'	mRNA	17.6133	64.3333	1.84443	1.03961e-19	6.34311e-19	0.53	0.52	0.21	0.22	0.03	0.1	0.116667	0.42	1.91147	0.0281153	0.586616
744	'MPPED2'	mRNA	76.3367	11.2167	-2.7912	1.30075e-37	1.41021e-36	0.1	0.33	0.39	1.2	0.49	3.31	1.66667	0.273333	-2.74971	0.00369592	0.171145
7441	'VPREB1'	mRNA	7.66667	2	-1.96306	0.000974501	0.00187681	0.68	0.14	0	1.17	1.9	0	1.02333	0.273333	-1.97704	0.369054	0.999981
7447	'VSNL1'	mRNA	12.6667	0.666667	-4.27239	6.29313e-10	2.20401e-09	0.06	0	0	0.05	0.94	0	0.33	0.02	-4.31593	0.076732	0.868389
7473	'WNT3'	mRNA	0.666667	4.66667	2.78289	0.00170311	0.00317771	0.11	0.15	0	0.04	0	0	0.0133333	0.0866667	2.81874	0.339461	0.999981
7480	'WNT10B'	mRNA	19.3333	4	-2.29748	7.29754e-09	2.36048e-08	0.15	0.2	0	0.35	1.91	0.04	0.766667	0.116667	-2.33097	0.155618	0.999981
7481	'WNT11'	mRNA	34	6.33333	-2.44896	1.66374e-15	8.29111e-15	0.35	0.08	0.22	1.14	0.89	1.49	1.17333	0.216667	-2.41529	0.00983843	0.33005
752014	'CEMP1'	mRNA	34.8933	0	-7.73431	2.05696e-24	1.51277e-23	0	0	0	0	0	5.1	1.7	0	-21.6097	3.24677e-08	1.91548e-05
759	'CA1'	mRNA	6.66667	0.666667	-3.34639	3.70945e-05	8.57211e-05	0	0.09	0	0.22	0	0.65	0.29	0.03	-3.27638	0.230201	0.999981
765	'CA6'	mRNA	26.3333	0	-7.32825	2.16325e-19	1.29901e-18	0	0	0	2.54	2.18	0	1.57333	0	-7.19156	0.000946692	0.0701221
768	'CA9'	mRNA	5.33333	0	-5.02446	3.44713e-05	7.98851e-05	0	0	0	0.09	0	0.6	0.23	0	-4.80679	0.16086	0.999981
771	'CA12'	mRNA	64	349.667	2.42537	6.06023e-140	2.15585e-138	4.16	3.19	2.93	0.85	0.36	0.73	0.646667	3.42667	2.46224	5.72383e-09	4.45132e-06
7739	'ZNF185'	mRNA	3.66667	11.3333	1.60357	0.000547454	0.00109073	0.27	0.23	0.01	0.15	0.01	0	0.0533333	0.17	1.6337	0.366898	0.999981
775	'CACNA1C'	mRNA	66.6667	11.6667	-2.53904	5.07361e-30	4.50715e-29	0.11	0.04	0.06	0.5	0.07	0.75	0.44	0.07	-2.48324	0.00925601	0.322161
7757	'ZNF208'	mRNA	2.60667	8.73	1.71931	0.00143297	0.00270423	0.27	0.12	0.07	0.04	0.08	0	0.04	0.153333	1.83771	0.34604	0.999981
7768	'ZNF225'	mRNA	19	61	1.65835	2.13252e-16	1.11029e-15	0.97	1.14	0.38	0.69	0	0.11	0.266667	0.83	1.70248	0.147266	0.999981
7771	'ZNF112'	mRNA	1.33333	11	3.01993	5.24388e-07	1.45279e-06	0.07	0.12	0.33	0.07	0	0	0.0233333	0.173333	3.05566	0.117582	0.990018
778	'CACNA1F'	mRNA	13	3.66667	-1.85044	3.66433e-05	8.47338e-05	0.04	0.12	0	0.08	0	0.38	0.153333	0.0533333	-1.77872	0.357602	0.999981
7802	'DNALI1'	mRNA	6	1.33333	-2.19439	0.00173009	0.00322391	0.02	0.02	0.04	0.1	0.33	0	0.143333	0.0266667	-2.22125	0.296807	0.999981
7849	'PAX8'	mRNA	2.33333	19	3.00107	4.8941e-11	1.85289e-10	0.24	0.22	0.46	0.12	0	0	0.04	0.306667	3.03731	0.0626314	0.811789
7850	'IL1R2'	mRNA	388.333	75.6667	-2.38403	1.0105e-154	3.9961e-153	3.23	0.74	5.8	18.13	7.32	25.47	16.9733	3.25667	-2.33608	0.000383469	0.0358512
78999	'LRFN4'	mRNA	19.3333	0.666667	-4.88245	4.04178e-15	1.97528e-14	0.03	0	0.02	0.31	0.16	1.03	0.5	0.0166667	-4.82481	0.00388184	0.176634
79006	'METRN'	mRNA	6	21.6667	1.82798	1.60528e-07	4.67021e-07	0.11	0.32	0.71	0.3	0.02	0.02	0.113333	0.38	1.86338	0.180341	0.999981
79008	'SLX1B'	mRNA	9.40667	42.77	2.16038	2.14001e-16	1.11346e-15	0	4.38	6.84	0	2.64	0	0.88	3.74	2.10884	0.559797	0.999981
79012	'CAMKV'	mRNA	16	0.666667	-4.60943	1.52881e-12	6.39157e-12	0.04	0	0	0.06	0	0.96	0.34	0.0133333	-4.53155	0.0528796	0.759747
79038	'ZFYVE21'	mRNA	44.8333	134.197	1.55724	2.48599e-31	2.29677e-30	8.02	5.99	5.42	3.01	0.66	2.85	2.17333	6.47667	1.60395	0.00920964	0.322161
79047	'KCTD15'	mRNA	8.33333	2.66667	-1.66832	0.00210451	0.00387876	0.11	0.02	0	0.43	0	0.05	0.16	0.0433333	-1.62503	0.466671	0.999981
79056	'PRRG4'	mRNA	30.8067	7.19667	-2.12231	3.59268e-12	1.46586e-11	0.12	0.06	0.17	0.2	2.21	1.8	1.40333	0.116667	-2.1781	0.0243878	0.547572
79083	'MLPH'	mRNA	3	0	-4.19439	0.00275107	0.00498056	0	0	0	0.23	0	0.03	0.0866667	0	-4.00863	0.308544	0.999981
79092	'CARD14'	mRNA	0.333333	7.30667	4.42971	2.62849e-06	6.82363e-06	0.09	0.18	0.28	0	0	0.02	0.00666667	0.183333	4.2881	0.0658473	0.826546
79170	'PRR15L'	mRNA	12	3.33333	-1.87246	6.39692e-05	0.000144014	0.11	0.05	0.33	0	1.9	0	0.633333	0.163333	-1.91964	0.372601	0.999981
79295	'OR5H6'	mRNA	4.33333	0	-4.7249	0.000217504	0.000456821	0	0	0	0	0	0.81	0.27	0	-4.50182	0.251764	0.999981
79368	'FCRL2'	mRNA	0.666667	22.3333	5.04162	4.18971e-17	2.25427e-16	0.69	0.53	0.44	0	0	0.05	0.0166667	0.553333	5.08948	0.00135587	0.0919632
7941	'PLA2G7'	mRNA	0.333333	8.33333	4.61939	4.13211e-07	1.15715e-06	0.38	0.14	0.31	0	0	0.03	0.01	0.276667	4.53933	0.0359719	0.649877
79442	'LRRC2'	mRNA	3.47	14.6667	2.05507	3.16462e-06	8.15961e-06	0.3	0.24	0.8	0.18	0.02	0.04	0.08	0.446667	2.30377	0.0796144	0.87659
79470	'OR51J1'	mRNA	5.66667	0.333333	-4.11193	4.26968e-05	9.77952e-05	0.05	0	0	0	0.84	0	0.28	0.0166667	-4.05525	0.231909	0.999981
79574	'EPS8L3'	mRNA	239.333	80.6667	-1.59344	3.05658e-57	4.98085e-56	3.26	2.75	1	9.21	8.82	2.53	6.85333	2.33667	-1.58728	0.00920989	0.322161
79623	'GALNT14'	mRNA	3.66667	0	-4.4839	0.000763731	0.00149235	0	0	0	0.29	0	0	0.0966667	0	-4.30257	0.273747	0.999981
79628	'SH3TC2'	mRNA	8	2.33333	-1.80207	0.0014731	0.00277404	0	0.02	0	0	0.05	0	0.0166667	0.00666667	-1.83638	0.417123	0.999981
79630	'C1orf54'	mRNA	815.667	75.3333	-3.46108	0	0	10.3	3.61	20.89	61.19	54.03	287.65	134.29	11.6	-3.40284	1.30719e-06	0.000399369
79642	'ARSJ'	mRNA	29	128.667	2.12505	3.80558e-45	4.84808e-44	1.68	1.84	1.3	0.67	0.04	0.46	0.39	1.60667	2.1742	0.00523403	0.217881
79669	'C3orf52'	mRNA	7.66667	62.3333	2.99887	1.13726e-32	1.08987e-31	1.59	1.46	2.12	0.39	0.2	0.16	0.25	1.72333	3.02371	4.86822e-05	0.00724264
79690	'GAL3ST4'	mRNA	26.6533	6.75667	-2.0044	4.5605e-10	1.61012e-09	0.15	0.3	0.09	0.45	0.08	1.56	0.696667	0.18	-2.01426	0.102909	0.959967
79713	'IGFLR1'	mRNA	888.333	2779	1.62093	0	0	112.9	105.87	158.93	40.96	29.96	56.6	42.5067	125.9	1.65857	2.41804e-06	0.00065667
79739	'TTLL7'	mRNA	30.44	7.33	-2.07855	9.11213e-12	3.62416e-11	0.12	0.03	0.03	0.11	0.36	0.07	0.18	0.06	-2.13861	0.043738	0.703929
79762	'C1orf115'	mRNA	0	5	4.88243	7.48809e-05	0.000167222	0.15	0.16	0.02	0	0	0	0	0.11	4.76411	0.100919	0.957131
79781	'IQCA1'	mRNA	8	2	-2.02446	0.000587515	0.00116567	0.1	0.04	0	0.4	0	0.14	0.18	0.0466667	-1.97412	0.360572	0.999981
79783	'SUGCT'	mRNA	7.33333	0.666667	-3.4839	1.09297e-05	2.66441e-05	0.08	0	0	0.42	0.2	0.31	0.31	0.0266667	-3.45258	0.111842	0.975328
79815	'NIPAL2'	mRNA	83.6767	29.9333	-1.50754	1.37907e-19	8.35039e-19	0.76	0.54	0.08	1.04	0.94	1.54	1.17333	0.46	-1.49251	0.0464927	0.715986
79816	'TLE6'	mRNA	0	15.3333	6.4991	3.03813e-12	1.24422e-11	0.49	0.45	0.56	0	0	0	0	0.5	6.38093	0.000902034	0.0679863
79817	'MOB3B'	mRNA	9.33333	1	-3.24686	1.45129e-06	3.87036e-06	0.01	0.02	0	0	0	0.26	0.0866667	0.01	-3.16612	0.234306	0.999981
79820	'CATSPERB'	mRNA	0.333333	7.33333	4.43497	2.50453e-06	6.52521e-06	0	0	0.33	0	0	0.02	0.00666667	0.11	4.35528	0.176328	0.999981
79865	'TREML2'	mRNA	38.6667	3.66667	-3.42301	1.1548e-23	8.24925e-23	0.09	0.07	0.03	0.19	0.02	1.68	0.63	0.0633333	-3.3474	0.0159668	0.438513
79887	'PLBD1'	mRNA	82.3333	4.66667	-4.16548	3.00841e-55	4.71435e-54	0.17	0.24	0.06	1.44	1.78	4.85	2.69	0.156667	-4.12125	1.01288e-06	0.000320914
79919	'MAB21L4'	mRNA	4.66667	0	-4.83182	0.000117084	0.000255822	0	0	0	0.46	0	0	0.153333	0	-4.65039	0.236205	0.999981
79929	'MAP6D1'	mRNA	2	12.3333	2.60003	8.69498e-07	2.36269e-06	0.06	0.9	0.2	0.03	0	0.15	0.06	0.386667	2.66461	0.131421	0.999981
79930	'DOK3'	mRNA	66.3333	208	1.62431	1.67636e-50	2.38963e-49	1.63	4.77	5.43	0.25	0.94	2.52	1.23667	3.94333	1.67279	0.0456323	0.71523
79931	'TNIP3'	mRNA	0	6	5.14546	1.25271e-05	3.03434e-05	0.05	0.43	0	0	0	0	0	0.16	5.02745	0.124895	0.999981
79953	'SYNDIG1'	mRNA	67.3333	3.33333	-4.36075	1.44086e-46	1.89307e-45	0.11	0.17	0.29	0.07	2.47	4.2	2.24667	0.19	-4.32474	0.000266065	0.0269355
79977	'GRHL2'	mRNA	2.66667	9	1.73042	0.00114797	0.00219341	0.01	0.26	0.04	0	0.02	0.07	0.03	0.103333	1.77565	0.347656	0.999981
79987	'SVEP1'	mRNA	0	3.66667	4.43497	0.000871931	0.00169051	0.03	0.02	0	0	0	0	0	0.0166667	4.31655	0.254094	0.999981
79990	'PLEKHH3'	mRNA	7	0	-5.41678	1.75977e-06	4.64483e-06	0	0	0	0.27	0	0.16	0.143333	0	-5.21973	0.0883432	0.914376
80034	'CSRNP3'	mRNA	10	1	-3.34639	4.37408e-07	1.22126e-06	0.02	0	0	0	0.15	0	0.05	0.00666667	-3.39475	0.241701	0.999981
80119	'PIF1'	mRNA	4.33333	0.666667	-2.7249	0.00256242	0.00466205	0.06	0	0	0.31	0	0	0.103333	0.02	-2.6864	0.457943	0.999981
80127	'BBOF1'	mRNA	11.4767	35.7	1.61276	7.28229e-10	2.53678e-09	1.07	0.81	0.52	0.62	0.03	0.14	0.263333	0.8	1.68637	0.130111	0.999981
80168	'MOGAT2'	mRNA	0	6.66667	5.29746	3.88802e-06	9.94037e-06	0	0.02	0.4	0	0	0	0	0.14	5.17956	0.109843	0.975328
80178	'TEDC2'	mRNA	1.66667	17.3333	3.35405	4.07511e-11	1.55e-10	0.27	0.18	1.53	0.17	0	0.04	0.07	0.66	3.39561	0.0397406	0.680602
80206	'FHOD3'	mRNA	11.9167	2.12667	-2.51078	1.73165e-06	4.57819e-06	0.03	0.05	0	0.08	0.33	0	0.136667	0.0266667	-2.59647	0.196682	0.999981
80320	'SP6'	mRNA	3	10.3333	1.75981	0.000423155	0.000857012	0.15	0.26	0.11	0.15	0	0	0.05	0.173333	1.7973	0.347579	0.999981
80326	'WNT10A'	mRNA	13.3333	2.33333	-2.53904	3.56755e-07	1.00577e-06	0.16	0	0.11	0.68	0.52	0.39	0.53	0.09	-2.51857	0.0872895	0.9123
80380	'PDCD1LG2'	mRNA	0	4.33333	4.67598	0.000252732	0.000527405	0	0.03	0.27	0	0	0	0	0.1	4.55806	0.215148	0.999981
80737	'VWA7'	mRNA	2.33333	11	2.21257	2.35938e-05	5.564e-05	0.19	0.24	0.25	0.04	0	0.11	0.05	0.226667	2.27215	0.147731	0.999981
80775	'TMEM177'	mRNA	13	46.3333	1.80907	2.77454e-14	1.29141e-13	3.62	1.13	1.78	0.52	0	1.39	0.636667	2.17667	1.87514	0.10236	0.959077
80816	'ASXL3'	mRNA	5.33333	0	-5.02446	3.44713e-05	7.98851e-05	0	0	0	0.05	0.01	0	0.02	0	-4.84624	0.104995	0.965265
8082	'SSPN'	mRNA	36	1.66667	-4.45742	6.16737e-26	4.7876e-25	0.04	0.03	0	0.16	0.95	0.4	0.503333	0.0233333	-4.46265	0.000467268	0.0409974
80852	'GRIP2'	mRNA	1.20333	9.06	2.88801	8.38592e-06	2.07172e-05	0.02	0.12	0	0.02	0	0	0.00666667	0.0466667	3.12751	0.221978	0.999981
80896	'NPL'	mRNA	4.66667	20.6667	2.12238	1.63853e-08	5.15867e-08	1	0.59	0.25	0.32	0	0	0.106667	0.613333	2.15997	0.1951	0.999981
80975	'TMPRSS5'	mRNA	0.616667	15.3733	4.61533	6.18957e-12	2.48346e-11	0.11	0.21	0.76	0	0.01	0.01	0.00666667	0.36	6.34938	0.00151197	0.0987336
81025	'GJA9'	mRNA	0.666667	6.33333	3.22346	8.75563e-05	0.000193938	0.2	0.11	0.2	0.03	0	0.03	0.02	0.17	3.26927	0.112418	0.975328
81029	'WNT5B'	mRNA	133	10.6667	-3.66471	2.8512e-81	6.28486e-80	0.39	0.12	0.4	3.71	4.02	3.91	3.88	0.303333	-3.64227	2.23819e-09	1.82348e-06
8128	'ST8SIA2'	mRNA	4	0.333333	-3.60943	0.000992311	0.00190938	0.01	0	0	0.01	0.11	0.01	0.0433333	0.00333333	-3.53393	0.210677	0.999981
81392	'OR2AE1'	mRNA	5.66667	0	-5.11193	1.88439e-05	4.49338e-05	0	0	0	0	0	1.25	0.416667	0	-4.88853	0.212725	0.999981
81544	'GDPD5'	mRNA	381	105.333	-1.87929	6.61917e-113	1.96078e-111	1.72	1.95	2.88	10.12	7.29	7.11	8.17333	2.18333	-1.8559	4.04833e-06	0.000961985
81553	'CYRIA'	mRNA	163	42	-1.98088	8.04963e-53	1.19671e-51	0.92	0.43	0.3	1.77	0.93	3.72	2.14	0.55	-1.93127	0.00279497	0.144907
81563	'C1orf21'	mRNA	139.667	43	-1.72404	5.50123e-38	6.01737e-37	0.2	0.24	0.28	0.58	0.44	1.38	0.8	0.24	-1.67784	0.00354909	0.167739
81629	'TSSK3'	mRNA	0.336667	6.01667	4.13511	2.81447e-05	6.5759e-05	0.04	0.44	0.26	0	0	0.04	0.0133333	0.246667	4.06574	0.0996322	0.95341
81706	'PPP1R14C'	mRNA	7	0.666667	-3.41678	2.01412e-05	4.78697e-05	0.03	0.02	0	0.06	0.11	0.43	0.2	0.0166667	-3.36629	0.1109	0.975328
81797	'OR12D3'	mRNA	3.66667	0	-4.4839	0.000763731	0.00149235	0	0	0	0	0	0.38	0.126667	0	-4.26106	0.278489	0.999981
8214	'DGCR6'	mRNA	18.21	3.43667	-2.43011	6.53216e-09	2.11807e-08	0.49	0.16	0	1.16	1	1.02	1.06	0.216667	-2.55902	0.0645097	0.823369
8291	'DYSF'	mRNA	73	301	2.01933	9.65692e-97	2.48631e-95	1.55	2.05	4.14	0.69	0.03	1.23	0.65	2.58	2.08326	0.0144935	0.415757
8318	'CDC45'	mRNA	79.3333	21.3333	-1.91928	1.45392e-25	1.11346e-24	1.37	0.39	0.44	2.03	0.06	6.04	2.71	0.733333	-1.84997	0.0945135	0.937776
8320	'EOMES'	mRNA	40.3333	2.66667	-3.94333	4.2428e-27	3.41675e-26	0.05	0.02	0.11	0.62	1.83	0.4	0.95	0.06	-3.95354	0.000355156	0.0337575
8325	'FZD8'	mRNA	0	3.33333	4.29746	0.00163423	0.0030594	0.02	0.09	0.04	0	0	0	0	0.05	4.17947	0.20999	0.999981
8328	'GFI1B'	mRNA	22.67	4.66667	-2.30478	3.49303e-10	1.24817e-09	0.16	0.16	0.11	0.19	0.19	1.83	0.736667	0.143333	-2.24013	0.0752231	0.868389
8337	'H2AC18'	mRNA	1.40333	72.5	5.66659	1.06674e-52	1.57559e-51	0	0.01	32.79	0.57	0.02	0.13	0.24	10.9333	6.19029	0.105046	0.965265
83416	'FCRL5'	mRNA	15.6667	113.667	2.83457	4.39461e-55	6.85964e-54	2.51	1.35	1.33	0.45	0.54	0	0.33	1.73	2.8259	0.00262624	0.137829
83417	'FCRL4'	mRNA	12.6667	161	3.64349	5.8069e-96	1.48547e-94	3.98	4.15	3.42	0.89	0.08	0	0.323333	3.85	3.67483	0.000260546	0.0266928
83449	'PMFBP1'	mRNA	20	2.66667	-2.93136	1.75502e-11	6.87388e-11	0.13	0.02	0	0.25	0.02	0.78	0.35	0.05	-2.86396	0.0890518	0.91722
83468	'GLT8D2'	mRNA	12.3333	2.66667	-2.23392	5.583e-06	1.40663e-05	0	0.22	0	0.27	0.57	0.22	0.353333	0.0733333	-2.22607	0.222697	0.999981
83483	'PLVAP'	mRNA	15.3333	1	-3.96306	2.78292e-11	1.06897e-10	0	0.09	0	0	0	1.26	0.42	0.03	-3.8815	0.151381	0.999981
83538	'ODAD4'	mRNA	12.3333	45.3333	1.85354	1.9837e-14	9.34501e-14	0.92	0.79	0.91	0.47	0.1	0.16	0.243333	0.873333	1.88789	0.0236689	0.537784
83539	'CHST9'	mRNA	11.6867	3.26333	-1.86491	8.34164e-05	0.000185309	0	0.16	0.41	0.02	0.01	1.21	0.413333	0.19	-1.86927	0.329388	0.999981
83543	'AIF1L'	mRNA	0.333333	4	3.5605	0.00116194	0.00221863	0.02	0.21	0	0.02	0	0	0.00666667	0.0766667	3.48073	0.284997	0.999981
83550	'GPR101'	mRNA	5.33333	0.666667	-3.02446	0.000422249	0.000855558	0	0.02	0	0	0	0.12	0.04	0.00666667	-2.94349	0.394793	0.999981
83594	'NUDT12'	mRNA	52.6667	15	-1.83639	1.39503e-16	7.34719e-16	0.43	0.34	0.03	1.02	0.02	1.73	0.923333	0.266667	-1.77189	0.154829	0.999981
83639	'TEX101'	mRNA	0	4.33333	4.67598	0.000252732	0.000527405	0.09	0	0.42	0	0	0	0	0.17	4.55792	0.208151	0.999981
83650	'SLC35G5'	mRNA	7.66667	32.21	2.04637	5.70888e-12	2.29754e-11	1.74	1.71	1.36	1.15	0	0	0.383333	1.60333	2.06001	0.177761	0.999981
83660	'TLN2'	mRNA	2.66667	18	2.73042	1.05239e-09	3.62087e-09	0.04	0.11	0.11	0.02	0	0.01	0.01	0.0866667	2.76883	0.0282401	0.588502
83698	'CALN1'	mRNA	17.74	2.33	-2.95307	2.06169e-10	7.50336e-10	0.01	0.03	0.01	0.01	0.32	0.01	0.113333	0.0166667	-3.20638	0.0529199	0.759747
83756	'TAS1R3'	mRNA	68	12.6667	-2.44896	1.99831e-29	1.74696e-28	0.14	0.15	0.35	0.4	0	3.18	1.19333	0.213333	-2.37227	0.0781374	0.873846
83872	'HMCN1'	mRNA	0	4.33333	4.67598	0.000252732	0.000527405	0.03	0.03	0	0	0	0	0	0.02	4.5575	0.201821	0.999981
8395	'PIP5K1B'	mRNA	34.3333	5.33333	-2.71097	2.5382e-17	1.38248e-16	0.19	0.05	0.12	0	1.43	0.39	0.606667	0.12	-2.72858	0.0596707	0.795098
83959	'SLC4A11'	mRNA	12	3.33333	-1.87246	6.39692e-05	0.000144014	0.11	0.11	0	0	0	0.74	0.246667	0.0733333	-1.79176	0.45277	0.999981
83983	'TSSK6'	mRNA	4.33333	17.3333	1.97554	7.92099e-07	2.15937e-06	0.94	0.74	0.92	0.36	0	0.3	0.22	0.866667	2.02843	0.126443	0.999981
83992	'CTTNBP2'	mRNA	4.33333	0.666667	-2.7249	0.00256242	0.00466205	0.01	0	0.01	0	0.02	0.21	0.0766667	0.00666667	-2.65566	0.343051	0.999981
84073	'MYCBPAP'	mRNA	44.6667	10.3333	-2.13636	4.22855e-17	2.2744e-16	0.21	0.3	0.38	0.16	1.07	3.14	1.45667	0.296667	-2.09054	0.0493021	0.737333
8412	'BCAR3'	mRNA	42.3333	8	-2.42819	9.31024e-19	5.45104e-18	0.21	0.1	0.12	0.96	0.51	1.22	0.896667	0.143333	-2.38955	0.00343514	0.165089
84171	'LOXL4'	mRNA	43.3333	4.33333	-3.34639	7.2596e-26	5.61632e-25	0.12	0.05	0.03	1.51	0.09	0.61	0.736667	0.0666667	-3.29967	0.00440933	0.190985
84216	'TMEM117'	mRNA	13.3333	48.3333	1.83352	4.41292e-15	2.15336e-14	0.66	1.06	1.43	0.13	0.72	0.02	0.29	1.05	1.80544	0.0954741	0.943479
84217	'ZMYND12'	mRNA	4.66667	19	2.00107	1.85886e-07	5.38532e-07	0.8	0.46	1.18	0.7	0	0	0.233333	0.813333	2.0389	0.227901	0.999981
84249	'PSD2'	mRNA	0	23.6667	7.12528	1.53249e-17	8.45681e-17	0.15	0.08	0.55	0	0	0	0	0.26	7.00726	0.000173954	0.0189566
84281	'C2orf88'	mRNA	0.333333	5.66667	4.063	5.26179e-05	0.000119438	0.18	0.09	0	0	0	0.02	0.00666667	0.09	3.98273	0.164623	0.999981
84290	'CAPNS2'	mRNA	26	4	-2.7249	1.49785e-13	6.66423e-13	0.52	0.07	0.26	1	2.61	1.98	1.86333	0.283333	-2.71183	0.0145074	0.415757
84302	'PGAP4'	mRNA	38.3333	9.66667	-2.01197	6.67964e-14	3.04326e-13	0.12	0	0.28	0.22	1.18	0.27	0.556667	0.133333	-2.0289	0.111845	0.975328
8431	'NR0B2'	mRNA	7.33333	0.333333	-4.4839	1.93882e-06	5.09547e-06	0	0.06	0	0	0	1.3	0.433333	0.02	-4.29892	0.18568	0.999981
8435	'SOAT2'	mRNA	12	38	1.6385	1.29406e-10	4.78059e-10	1.38	1.08	1.01	0.06	0	1.04	0.366667	1.15667	1.71434	0.189784	0.999981
8438	'RAD54L'	mRNA	2.81333	13.81	2.2709	1.48565e-06	3.95999e-06	0.28	0.71	0.04	0.25	0	0	0.0833333	0.343333	2.3704	0.216807	0.999981
84448	'ABLIM2'	mRNA	0.333333	10	4.88243	2.13616e-08	6.65245e-08	0.02	0.42	0.19	0	0	0.02	0.00666667	0.21	4.80273	0.0296129	0.602387
84451	'MAP3K21'	mRNA	16.6667	49	1.53135	3.66093e-12	1.49218e-11	0.57	0.62	0.31	0.38	0	0.13	0.17	0.5	1.57996	0.161294	0.999981
84466	'MEGF10'	mRNA	57.6667	14	-2.06678	8.54601e-21	5.47419e-20	0.4	0.08	0.19	1.23	0	1.55	0.926667	0.223333	-2.00566	0.12269	0.99795
84630	'TTBK1'	mRNA	0.666667	4.66667	2.78289	0.00170311	0.00317771	0	0.04	0.1	0	0	0.02	0.00666667	0.0466667	2.85254	0.336663	0.999981
84645	'C22orf23'	mRNA	14.3333	5	-1.54384	0.000137078	0.000295298	0.21	0.36	0	0.3	0.05	1.5	0.616667	0.19	-1.47367	0.384344	0.999981
84649	'DGAT2'	mRNA	31	0.666667	-5.56362	7.45407e-24	5.38023e-23	0	0.06	0	0.39	0.03	2	0.806667	0.02	-5.49075	0.00288174	0.146302
84660	'CCDC62'	mRNA	0.333333	5	3.88243	0.00018044	0.000382786	0.02	0.06	0.14	0.02	0	0	0.00666667	0.0733333	3.80269	0.143809	0.999981
84662	'GLIS2'	mRNA	0	8.33333	5.61939	2.23233e-07	6.42061e-07	0.03	0.08	0.24	0	0	0	0	0.116667	5.50144	0.0252221	0.559207
84708	'LNX1'	mRNA	47.0267	152.3	1.6709	6.40249e-39	7.20089e-38	1.12	2.48	3.93	0.51	0.05	1.9	0.82	2.51	1.74242	0.0453419	0.714618
84717	'HDGFL2'	mRNA	17	4	-2.11193	2.62503e-07	7.50271e-07	0.06	0.2	0.08	0.03	0.06	1.33	0.473333	0.113333	-2.03771	0.202416	0.999981
84722	'PSRC1'	mRNA	0	4.66667	4.78289	0.00013721	0.000295343	0.17	0.35	0	0	0	0	0	0.173333	4.66465	0.180412	0.999981
84733	'CBX2'	mRNA	13.6667	2.33333	-2.57466	2.0573e-07	5.92897e-07	0.03	0.08	0	0.21	0.03	0.32	0.186667	0.0366667	-2.5174	0.125048	0.999981
84752	'B3GNT9'	mRNA	0.363333	3.74333	3.34049	0.00219474	0.00403293	0.13	0.14	0	0	0.03	0	0.01	0.09	3.21733	0.331311	0.999981
8476	'CDC42BPA'	mRNA	106	31.6667	-1.76749	3.27442e-30	2.92842e-29	0.25	0.25	0.28	1.2	0.63	0.77	0.866667	0.26	-1.73998	0.00142774	0.0950444
8482	'SEMA7A'	mRNA	14	4	-1.83182	2.09882e-05	4.97753e-05	0.13	0.04	0.05	0.13	0.11	0.54	0.26	0.0733333	-1.77839	0.181545	0.999981
84824	'FCRLA'	mRNA	6.33333	1	-2.68743	0.000295406	0.000610145	0.04	0.06	0	0	0.54	0.14	0.226667	0.0333333	-2.71438	0.260015	0.999981
84842	'HPDL'	mRNA	2.33333	20.6667	3.12238	2.8454e-12	1.16784e-11	0.55	0.48	1.1	0.21	0.04	0	0.0833333	0.71	3.14829	0.0266725	0.574013
84858	'ZNF503'	mRNA	28.6667	7.66667	-1.92717	2.98932e-10	1.07493e-09	0.21	0.1	0.12	0.77	0.19	0.69	0.55	0.143333	-1.88208	0.0539023	0.763485
84868	'HAVCR2'	mRNA	274.14	1136.09	2.02663	0	0	34.83	32.86	27.82	7	8.71	7.59	7.76667	31.8367	2.0501	3.96285e-14	1.69501e-10
84875	'PARP10'	mRNA	37.3333	153	2.01053	8.2682e-50	1.16405e-48	0.18	4.35	3.33	0.68	0.12	1.15	0.65	2.62	2.06805	0.0319111	0.618821
84889	'SLC7A3'	mRNA	9.66667	2.33333	-2.07509	0.000123486	0.000268449	0.18	0.03	0	0	0	0.83	0.276667	0.07	-1.99478	0.438351	0.999981
84913	'ATOH8'	mRNA	86	28.6667	-1.60943	6.11184e-22	4.09607e-21	0.31	0.07	0.56	1.3	0.45	1.48	1.07667	0.313333	-1.56593	0.0524232	0.758084
8496	'PPFIBP1'	mRNA	192.33	590.747	1.59449	2.43955e-136	8.3972e-135	9.9	10.82	10.05	3.37	0.97	6.72	3.68667	10.2567	1.65031	0.00207164	0.120148
84985	'FAM83A'	mRNA	1.33333	6.33333	2.22346	0.00129203	0.00245277	0	0	0.92	0	0.06	0	0.02	0.306667	2.18156	0.4954	0.999981
8507	'ENC1'	mRNA	66.0733	17.6667	-1.9275	1.1257e-21	7.46581e-21	0.39	0.18	0.09	0.85	1.42	0.23	0.833333	0.22	-1.9337	0.0270578	0.575894
8515	'ITGA10'	mRNA	6	24.6667	2.01506	2.42119e-09	8.12861e-09	0.27	0.22	0.45	0.03	0.26	0	0.0966667	0.313333	1.9829	0.147099	0.999981
8522	'GAS7'	mRNA	763.013	254.423	-1.60894	8.70601e-181	4.05695e-179	2	2.18	1.49	5.35	9.6	2.34	5.76333	1.89	-1.61436	0.00106468	0.0771845
8531	'YBX3'	mRNA	240.333	83.6667	-1.54678	4.08307e-55	6.37959e-54	2.51	1.71	4.43	8.59	5.27	11.78	8.54667	2.88333	-1.5063	0.00464853	0.198334
85360	'SYDE1'	mRNA	0	3.33333	4.29746	0.00163423	0.0030594	0	0	0.18	0	0	0	0	0.06	4.17954	0.287961	0.999981
85379	'KIAA1671'	mRNA	0.333333	10.8733	5.00322	4.61317e-09	1.51432e-08	0.05	0.14	0.11	0	0	0.01	0.00333333	0.1	4.84995	0.0185926	0.477628
85456	'TNKS1BP1'	mRNA	34	10.6667	-1.69689	3.24679e-10	1.16383e-09	0.1	0.17	0.06	0.47	0.21	0.37	0.35	0.11	-1.66122	0.0519712	0.756668
85458	'DIXDC1'	mRNA	0.666667	6.33333	3.22346	8.75563e-05	0.000193938	0.2	0.04	0.11	0.07	0	0	0.0233333	0.116667	3.25761	0.1552	0.999981
85462	'FHDC1'	mRNA	3.66667	0	-4.4839	0.000763731	0.00149235	0	0	0	0	0.02	0.08	0.0333333	0	-4.28514	0.266348	0.999981
85479	'DNAJC5B'	mRNA	22.3333	0.666667	-5.09055	2.08317e-17	1.14068e-16	0.08	0.07	0	0.54	0.92	1.4	0.953333	0.05	-5.05824	0.00133698	0.0914975
8555	'CDC14B'	mRNA	6.66667	23.3333	1.78289	9.02492e-08	2.67392e-07	0.47	0.51	0.2	0.25	0	0	0.0833333	0.393333	1.82095	0.264143	0.999981
8613	'PLPP3'	mRNA	30.3333	5	-2.62537	5.21839e-15	2.53476e-14	0.1	0.17	0.02	0.21	0.04	1.46	0.57	0.0966667	-2.55282	0.0641086	0.822945
8639	'AOC3'	mRNA	0	4.33333	4.67598	0.000252732	0.000527405	0.14	0.19	0	0	0	0	0	0.11	4.55771	0.20178	0.999981
8692	'HYAL2'	mRNA	2.33333	9	1.92307	0.00047433	0.000954469	0.49	0.36	0.03	0.17	0.03	0.03	0.0766667	0.293333	1.95369	0.248172	0.999981
87	'ACTN1'	mRNA	198.333	42	-2.26393	2.67913e-75	5.50223e-74	0.6	0.81	0.68	1.06	1.22	7.6	3.29333	0.696667	-2.20295	0.00293183	0.147247
8711	'TNK1'	mRNA	23	121.697	2.37912	7.37648e-49	1.01169e-47	1.53	2.37	4.01	0.94	0	0.61	0.516667	2.63667	2.4329	0.0141926	0.412259
8714	'ABCC3'	mRNA	12.6667	4	-1.68743	0.000132399	0.000286031	0.13	0	0	0.48	0	0	0.16	0.0433333	-1.64883	0.545716	0.999981
8740	'TNFSF14'	mRNA	512.037	1830.67	1.81359	0	0	26.17	35.72	23.71	8.31	8.05	7.85	8.07	28.5333	1.83334	4.5256e-10	4.55462e-07
8777	'MPDZ'	mRNA	25	0.666667	-5.25328	2.04226e-19	1.22867e-18	0.02	0	0	0.13	0.44	0.23	0.266667	0.00666667	-5.24124	0.000767313	0.0604975
8800	'PEX11A'	mRNA	0	16.3333	6.59025	6.6522e-13	2.84073e-12	0.24	0.44	0.44	0	0	0	0	0.373333	6.47219	0.00068122	0.0560336
8819	'SAP30'	mRNA	24	5.66667	-2.10693	1.00761e-09	3.47057e-09	0.66	0.47	0	1.54	2.59	0.51	1.54667	0.376667	-2.11198	0.108864	0.975273
8842	'PROM1'	mRNA	12.6667	0.333333	-5.27239	1.39799e-10	5.15199e-10	0	0	0.01	0	0	0.59	0.196667	0.00333333	-5.08714	0.0768915	0.868389
8854	'ALDH1A2'	mRNA	23	0	-7.13299	2.38856e-17	1.30454e-16	0	0	0	0	1.33	0	0.443333	0	-7.0391	0.01048	0.342834
8913	'CACNA1G'	mRNA	5.66667	0	-5.11193	1.88439e-05	4.49338e-05	0	0	0	0	0	0.12	0.04	0	-4.88853	0.212725	0.999981
89782	'LMLN'	mRNA	36.6667	120	1.68603	2.09959e-31	1.94655e-30	0.96	1.23	0.78	0.32	0.01	0.58	0.303333	0.99	1.74969	0.0536579	0.763485
89790	'SIGLEC10'	mRNA	186.68	46.2	-2.03907	1.77367e-62	3.07584e-61	0.9	0.6	1.38	1.76	2.37	8.05	4.06	0.96	-1.99446	0.00233959	0.127885
89839	'ARHGAP11B'	mRNA	43.9033	5.21	-3.09944	1.41316e-24	1.04996e-23	0.17	0.34	0.14	0.41	1.86	3.28	1.85	0.216667	-3.20529	0.00196943	0.118228
89858	'SIGLEC12'	mRNA	1	10	3.29746	6.42293e-07	1.76426e-06	0.2	0.04	0.89	0	0	0.13	0.0433333	0.376667	3.36422	0.119786	0.994426
8987	'STBD1'	mRNA	68	18.3333	-1.91553	4.33564e-22	2.91549e-21	0.49	0.82	0.26	0.99	3.58	1.21	1.92667	0.523333	-1.92177	0.0153841	0.430736
8988	'HSPB3'	mRNA	4.33333	0.333333	-3.7249	0.000526843	0.00105177	0.13	0	0	1.2	0.37	0	0.523333	0.0433333	-3.60209	0.245681	0.999981
89927	'BMERB1'	mRNA	79.3333	8.33333	-3.27543	3.80376e-45	4.84965e-44	0.52	0.1	0.14	0.63	1.43	5.16	2.40667	0.253333	-3.22366	0.000937749	0.0700609
8995	'TNFSF18'	mRNA	0.666667	5.33333	2.97554	0.000522918	0.00104512	0.23	0.14	0	0	0.05	0	0.0166667	0.123333	2.94261	0.301804	0.999981
8996	'NOL3'	mRNA	1	6	2.5605	0.000668815	0.00131803	0.31	0.44	0.18	0.11	0.05	0	0.0533333	0.31	2.57441	0.197488	0.999981
8999	'CDKL2'	mRNA	14	3.66667	-1.95735	8.67452e-06	2.13937e-05	0.05	0.03	0.07	0.02	0.49	0.02	0.176667	0.05	-1.99892	0.232581	0.999981
90167	'FRMD7'	mRNA	22.5933	2.87333	-2.99956	4.89521e-13	2.10396e-12	0.06	0.08	0	0	1.29	0	0.43	0.0466667	-3.13874	0.15172	0.999981
90203	'SNX21'	mRNA	12.4667	61.7067	2.28289	1.85109e-24	1.36704e-23	0.83	1.53	1.68	0.67	0	0.32	0.33	1.34667	2.34215	0.0280498	0.586616
90226	'UCN2'	mRNA	6.33333	0	-5.27239	5.70937e-06	1.43597e-05	0	0	0	0	0.85	0	0.283333	0	-5.17797	0.169613	0.999981
9037	'SEMA5A'	mRNA	9.63	2.33333	-2.06961	0.000130602	0.000282301	0.03	0.01	0	0.07	0.06	0.01	0.0466667	0.0133333	-2.01827	0.20121	0.999981
90485	'ZNF835'	mRNA	5.22	19.9833	1.91221	2.12572e-07	6.12172e-07	0.41	0.42	0.29	0.18	0.06	0.1	0.113333	0.373333	1.98188	0.0601386	0.796371
90589	'ZNF625'	mRNA	2	12.6667	2.6385	5.0273e-07	1.39534e-06	0.59	0.32	0.52	0.08	0.15	0	0.0766667	0.476667	2.62987	0.0863141	0.907651
9079	'LDB2'	mRNA	1.33333	73.3333	5.7569	2.6686e-53	4.03123e-52	1.81	3.33	0.87	0.11	0	0	0.0366667	2.00333	5.7879	7.10802e-07	0.000238453
90865	'IL33'	mRNA	8.33333	1	-3.08336	8.691e-06	2.14293e-05	0	0.07	0	0	0	0.58	0.193333	0.0233333	-3.0021	0.327937	0.999981
909	'CD1A'	mRNA	14.3333	0.333333	-5.45073	7.84657e-12	3.13175e-11	0	0.04	0	0.32	0	1.41	0.576667	0.0133333	-5.27476	0.024242	0.545016
9108	'MTMR7'	mRNA	5.64667	1.05667	-2.44234	0.00119301	0.00227292	0.03	0	0.01	0.01	0.09	0.12	0.0733333	0.0133333	-2.41105	0.265723	0.999981
911	'CD1C'	mRNA	14.6667	0.333333	-5.4839	4.43356e-12	1.7938e-11	0.03	0	0	0	1.17	0	0.39	0.01	-5.42784	0.0486786	0.730564
91179	'SCARF2'	mRNA	5	0.666667	-2.93136	0.000772298	0.00150696	0	0.04	0	0.04	0	0.23	0.09	0.0133333	-2.85662	0.338701	0.999981
912	'CD1D'	mRNA	22.3333	3.33333	-2.76863	5.05553e-12	2.04026e-11	0	0	0.32	0	1.51	0.78	0.763333	0.106667	-2.77325	0.173645	0.999981
9134	'CCNE2'	mRNA	40.9133	140.663	1.75714	1.34703e-38	1.49392e-37	8.73	2.03	2.04	3.32	0.09	0.78	1.39667	4.26667	1.80724	0.0706935	0.852357
9156	'EXO1'	mRNA	3.33333	14.3333	2.07987	3.4475e-06	8.85604e-06	0.56	0.27	0	0.1	0.15	0	0.0833333	0.276667	2.07734	0.269167	0.999981
9162	'DGKI'	mRNA	9	0.666667	-3.77935	5.12676e-07	1.42158e-06	0.01	0	0.01	0.2	0.03	0	0.0766667	0.00666667	-3.75031	0.110745	0.975328
91653	'BOC'	mRNA	15.2467	5.38333	-1.52639	9.60659e-05	0.000211786	0.07	0.31	0	0.17	0.12	0.44	0.243333	0.126667	-1.46703	0.32596	0.999981
91703	'ACY3'	mRNA	192.667	24	-3.02947	8.05278e-100	2.12479e-98	1.23	0.58	1.49	10.87	2.28	15.02	9.39	1.1	-2.97517	2.1736e-05	0.00375637
91828	'EXOC3L4'	mRNA	9	0.666667	-3.77935	5.12676e-07	1.42158e-06	0	0.05	0	0	0.64	0	0.213333	0.0166667	-3.82684	0.202313	0.999981
91851	'CHRDL1'	mRNA	35.3333	8.33333	-2.10853	1.21651e-13	5.45358e-13	0.19	0.21	0	1.11	0	0.55	0.553333	0.133333	-2.05575	0.202642	0.999981
919	'CD247'	mRNA	435	1378	1.63902	0	0	15.21	64.13	84.18	13.75	12.43	27.12	17.7667	54.5067	1.67905	0.00290498	0.147045
91937	'TIMD4'	mRNA	2	11	2.43497	7.57335e-06	1.87752e-05	0.43	0.03	1.11	0.36	0	0	0.12	0.523333	2.47202	0.232399	0.999981
91977	'MYOZ3'	mRNA	0	6.66667	5.29746	3.88802e-06	9.94037e-06	0	0.09	0.24	0	0	0	0	0.11	5.17956	0.0961943	0.943479
92104	'TTC30A'	mRNA	21.51	63.17	1.52977	3.14952e-15	1.54872e-14	0.73	0.49	0.71	0.47	0	0.2	0.223333	0.643333	1.60335	0.13714	0.999981
92154	'MTSS2'	mRNA	13	2.33333	-2.50251	6.17049e-07	1.69755e-06	0.03	0.01	0.16	0.98	0.04	0.03	0.35	0.0666667	-2.4684	0.127707	0.999981
922	'CD5L'	mRNA	16.3333	0	-6.63917	4.49495e-13	1.93611e-12	0	0	0	0.43	0	0.97	0.466667	0	-6.42883	0.00831517	0.300135
923	'CD6'	mRNA	40	14.3333	-1.50509	4.04311e-10	1.43508e-09	0.17	0.2	0.48	0.82	0	1.6	0.806667	0.283333	-1.43779	0.275183	0.999981
92359	'CRB3'	mRNA	16.3333	5	-1.73228	9.82972e-06	2.40713e-05	0	1.59	0	0.13	3.93	0.05	1.37	0.53	-1.7737	0.389234	0.999981
9241	'NOG'	mRNA	42.3333	14	-1.62083	1.12743e-11	4.46515e-11	0.83	0.52	0.09	3.47	0.58	0.23	1.42667	0.48	-1.59164	0.163002	0.999981
92558	'BICDL1'	mRNA	49.3333	208.667	2.0561	3.37294e-69	6.44539e-68	4	5	4.85	1.84	0.54	1.2	1.19333	4.61667	2.09957	0.000227763	0.0239067
92565	'FANK1'	mRNA	2.33333	13.6667	2.52573	3.48051e-07	9.83492e-07	0.17	0.32	1.33	0.06	0	0.3	0.12	0.606667	2.59177	0.125869	0.999981
926	'CD8B'	mRNA	11.5133	2	-2.5497	2.1203e-06	5.56051e-06	0.12	0.03	0.01	0.35	0	0.32	0.223333	0.0533333	-2.45836	0.176521	0.999981
927	'CD8B2'	mRNA	25.1533	3.33333	-2.94018	4.25258e-14	1.9599e-13	0	0	0.33	0	1.39	0.75	0.713333	0.11	-2.93729	0.142033	0.999981
92747	'BPIFB1'	mRNA	22	0	-7.06886	1.00522e-16	5.32587e-16	0	0	0	0	0	2.58	0.86	0	-6.84502	0.0150445	0.424048
9289	'ADGRG1'	mRNA	0	37.14	7.7754	2.19123e-25	1.67169e-24	0.12	0.19	1.32	0	0	0	0	0.543333	7.63896	2.12431e-05	0.00370866
92922	'CCDC102A'	mRNA	70.3333	24.3333	-1.55574	1.98149e-17	1.08706e-16	0.71	0.48	0.45	1.97	3.07	0.39	1.81	0.546667	-1.5631	0.0540403	0.764744
930	'CD19'	mRNA	17	4.66667	-1.88954	1.68973e-06	4.47218e-06	0	0.37	0.25	0.44	0.03	1.46	0.643333	0.206667	-1.82066	0.263241	0.999981
9319	'TRIP13'	mRNA	49.1333	14.9333	-1.74263	1.365e-14	6.47248e-14	0.6	0.63	0.53	1.47	0.28	2.89	1.54667	0.586667	-1.72467	0.0758809	0.868389
933	'CD22'	mRNA	61	13	-2.25476	3.06001e-24	2.23704e-23	0.2	0.57	0.02	1.62	1.3	0.95	1.29	0.263333	-2.23252	0.0193858	0.48919
93426	'SYCE1'	mRNA	0	7	5.36785	2.17925e-06	5.70384e-06	0.06	0.6	0.43	0	0	0	0	0.363333	5.24992	0.0455429	0.71523
9355	'LHX2'	mRNA	8.66667	0	-5.7249	9.92456e-08	2.9331e-07	0	0	0	0	0.69	0	0.23	0	-5.63061	0.101745	0.958039
93611	'FBXO44'	mRNA	18.3567	82.9967	2.15228	3.50121e-30	3.12773e-29	0.59	2.43	4.41	0.55	0.15	0.87	0.523333	2.47667	2.22111	0.0076912	0.284209
9365	'KL'	mRNA	0	3.66667	4.43497	0.000871931	0.00169051	0.04	0.1	0	0	0	0	0	0.0466667	4.31679	0.256342	0.999981
93986	'FOXP2'	mRNA	9.33333	0	-5.83182	3.2188e-08	9.91456e-08	0	0	0	0	0.26	0.01	0.09	0	-5.73278	0.0512736	0.751062
94	'ACVRL1'	mRNA	4.66667	0.666667	-2.83182	0.00140895	0.00266315	0	0.03	0	0.22	0	0.02	0.08	0.01	-2.78979	0.364613	0.999981
9402	'GRAP2'	mRNA	31	11	-1.51923	2.98502e-08	9.22301e-08	0.25	0.25	0.05	0.64	0.46	0.39	0.496667	0.183333	-1.49769	0.106448	0.96856
94031	'HTRA3'	mRNA	0	5.33333	4.97554	4.10684e-05	9.43161e-05	0.25	0.25	0	0	0	0	0	0.166667	4.85717	0.143582	0.999981
9407	'TMPRSS11D'	mRNA	19.6667	6	-1.73718	1.16997e-06	3.14166e-06	0.14	0.29	0	0.02	1.03	0.02	0.356667	0.143333	-1.7812	0.320275	0.999981
94122	'SYTL5'	mRNA	13	2	-2.7249	1.75436e-07	5.08998e-07	0.04	0.03	0.01	0	0.09	0.41	0.166667	0.0266667	-2.66857	0.139312	0.999981
9414	'TJP2'	mRNA	54.34	18.6667	-1.56601	6.24821e-14	2.85323e-13	0.3	0.4	0.06	0.3	0.03	1.91	0.746667	0.253333	-1.49226	0.212176	0.999981
942	'CD86'	mRNA	120.667	13.3333	-3.20238	1.94412e-66	3.56541e-65	0.19	0.12	0.65	0.87	2.17	5.09	2.71	0.32	-3.16196	0.000161104	0.0176687
9420	'CYP7B1'	mRNA	22.6667	100.333	2.12169	1.61387e-35	1.66367e-34	0.53	1.27	0.57	0.52	0.06	0.06	0.213333	0.79	2.15435	0.00733075	0.273847
9423	'NTN1'	mRNA	0.333333	17.3333	5.67598	7.97868e-14	3.61753e-13	0.04	0.09	0.36	0.01	0	0	0.00333333	0.163333	5.59625	0.00364862	0.170093
9427	'ECEL1'	mRNA	2.33333	19.3333	3.02616	2.77632e-11	1.06669e-10	0.18	0.42	0.61	0	0	0.15	0.05	0.403333	3.09654	0.0598923	0.795187
94274	'PPP1R14A'	mRNA	13.3333	0	-6.34639	4.76388e-11	1.8053e-10	0	0	0	2.55	0.21	3.58	2.11333	0	-6.14369	0.00611844	0.240645
9429	'ABCG2'	mRNA	528.667	145.667	-1.88415	1.98534e-156	7.94983e-155	4.27	1.02	2.7	10.87	7.65	11.46	9.99333	2.66333	-1.85272	0.000242456	0.0252938
9435	'CHST2'	mRNA	213.667	64.3333	-1.75619	1.26415e-58	2.1052e-57	1.13	0.63	1	2.55	1.22	5.6	3.12333	0.92	-1.70394	0.00391285	0.177573
9436	'NCR2'	mRNA	421.333	2916.33	2.76666	0	0	174.11	165.99	129.61	33.28	15.89	20.46	23.21	156.57	2.79776	1.97718e-19	1.69138e-15
9437	'NCR1'	mRNA	172	560.667	1.68027	1.94146e-139	6.8911e-138	32.91	36.24	46.36	11.32	11.83	14.32	12.49	38.5033	1.71467	2.61102e-05	0.00442297
9447	'AIM2'	mRNA	32	6	-2.4395	1.26675e-14	6.01375e-14	0.15	0.46	0.34	0.38	0.92	3.4	1.56667	0.316667	-2.38787	0.0358332	0.649877
9450	'LY86'	mRNA	321.667	66.6667	-2.29499	6.61704e-123	2.14341e-121	2.72	2.46	11.19	21.16	3.64	58.79	27.8633	5.45667	-2.22959	0.00880311	0.315089
9462	'RASAL2'	mRNA	9.38	1	-3.25405	1.33461e-06	3.56874e-06	0.01	0	0.01	0.02	0.01	0.15	0.06	0.00666667	-3.17638	0.117427	0.990018
9476	'NAPSA'	mRNA	280.333	56.3333	-2.33955	8.07587e-110	2.34009e-108	2.35	1.14	3.97	7.88	6.43	27.22	13.8433	2.48667	-2.28666	0.000542384	0.0471048
949	'SCARB1'	mRNA	76.3333	25	-1.63485	4.59185e-20	2.85414e-19	0.31	0.33	0.67	0.67	0.15	3.72	1.51333	0.436667	-1.56456	0.115781	0.986501
9506	'PAGE4'	mRNA	3.66667	0.333333	-3.4839	0.00187218	0.00347506	0	0	0.09	1.1	0	0	0.366667	0.03	-3.3408	0.388615	0.999981
9536	'PTGES'	mRNA	37.35	8.01	-2.2457	2.21146e-15	1.09726e-14	0.08	0	0.74	0	3.11	1.07	1.39333	0.273333	-2.26237	0.187352	0.999981
9547	'CXCL14'	mRNA	115	23.6667	-2.30517	2.31623e-45	2.97452e-44	0.52	0.36	1.72	1.48	1.64	10.21	4.44333	0.866667	-2.24483	0.01361	0.402164
956	'ENTPD3'	mRNA	0.333333	6.33333	4.22346	1.54687e-05	3.71803e-05	0	0	0.37	0	0.02	0	0.00666667	0.123333	4.14378	0.214024	0.999981
9560	'CCL4L2'	mRNA	94.5833	9.37667	-3.3589	1.33609e-54	2.07335e-53	1.34	1.13	0.78	7.38	1.35	16.82	8.51667	1.08333	-3.40222	7.46446e-05	0.00992473
9635	'CLCA2'	mRNA	14	0	-6.41678	1.66523e-11	6.52861e-11	0	0	0	0	0.65	0	0.216667	0	-6.32269	0.0379846	0.668414
9638	'FEZ1'	mRNA	36.95	12.0433	-1.6418	1.53723e-10	5.64751e-10	0.64	0.44	0.06	0.16	1.97	1.62	1.25	0.38	-1.62371	0.137566	0.999981
96626	'LIMS3'	mRNA	10.41	1.99	-2.41159	1.25525e-05	3.03842e-05	0.19	0	0	0	0.34	0.61	0.316667	0.0633333	-2.62331	0.268035	0.999981
9715	'FAM131B'	mRNA	4.33333	0.333333	-3.7249	0.000526843	0.00105177	0	0.01	0	0.1	0.09	0	0.0633333	0.00333333	-3.62189	0.236944	0.999981
9767	'JADE3'	mRNA	125.667	44.6667	-1.5168	7.51381e-29	6.46585e-28	0.47	0.81	0.4	1.05	2.23	1.53	1.60333	0.56	-1.50502	0.00574311	0.232291
9771	'RAPGEF5'	mRNA	4	22	2.43497	2.43107e-10	8.81547e-10	0.48	0.35	0.19	0.31	0	0.01	0.106667	0.34	2.4747	0.0859915	0.905929
9828	'ARHGEF17'	mRNA	53	9.66667	-2.47937	1.32278e-23	9.41544e-23	0.03	0.07	0.11	0.21	0.01	0.93	0.383333	0.07	-2.40674	0.0529767	0.759747
9829	'DNAJC6'	mRNA	1.66667	7	2.04592	0.00132734	0.00251442	0.09	0.08	0.05	0.02	0.02	0.01	0.0166667	0.0733333	2.06119	0.204933	0.999981
9833	'MELK'	mRNA	5.33333	24.6667	2.18499	3.34008e-10	1.19606e-09	1.12	0.36	0.5	0.03	0	0.45	0.16	0.66	2.25726	0.113619	0.978312
9853	'RUSC2'	mRNA	31.6667	8	-2.00936	1.00706e-11	4.00036e-11	0.01	0.07	0.31	0.46	0	0.83	0.43	0.13	-1.93841	0.20281	0.999981
9891	'NUAK1'	mRNA	29.3333	6	-2.31397	8.36173e-13	3.55457e-12	0.12	0.03	0.04	0.62	0	0.3	0.306667	0.0633333	-2.26157	0.117547	0.990018
9902	'MRC2'	mRNA	983.333	294.667	-1.76306	3.13819e-264	2.06667e-262	0.81	2.02	5.94	6.44	2.27	22.09	10.2667	2.92333	-1.69974	0.130042	0.999981
9922	'IQSEC1'	mRNA	263.333	66.6667	-2.00632	1.3806e-85	3.17042e-84	0.64	0.74	0.3	2.05	3.12	2.08	2.41667	0.56	-1.9974	7.55708e-05	0.00992473
9936	'CD302'	mRNA	40.2233	10.2733	-1.99359	2.33527e-14	1.09366e-13	0	0.37	0.11	0.86	0.35	0.67	0.626667	0.16	-2.02364	0.0845752	0.900434
995	'CDC25C'	mRNA	17	5	-1.79	3.9481e-06	1.00867e-05	0.09	0.35	0.03	0	0.04	1.46	0.5	0.156667	-1.71187	0.356904	0.999981
9982	'FGFBP1'	mRNA	0	10.6667	5.97554	4.69398e-09	1.53958e-08	0	0.05	1.4	0	0	0	0	0.483333	5.85764	0.0419729	0.694577
999	'CDH1'	mRNA	111.333	18.6667	-2.60081	2.9353e-50	4.16933e-49	0.41	0.31	0.01	2.39	0.3	1.64	1.44333	0.243333	-2.55221	0.00950063	0.324433
